# Supplementary material for: Abscisic Acid Represses Rice Lamina Joint Inclination by Antagonizing Brassinosteroid Biosynthesis and Signaling
Source: Int J Mol Sci. 2019 Oct 3;20(19):4908. doi: 10.3390/ijms20194908 (PMC6801706; doi:10.3390/ijms20194908)
Supplement: Supplementary file 1 [file ijms-20-04908-s001.zip]

Archive with 5 entries (3 files):
- ijms-601089 sp original/
- ijms-601089 sp original/Supplementary Materials/
- ijms-601089 sp original/Supplementary Materials/Figure S1-S3.pdf
- ijms-601089 sp original/Supplementary Materials/Table S1.pdf
- ijms-601089 sp original/Supplementary Materials/Table S2.xlsx
