# Supplementary material for: Abscisic Acid Represses Rice Lamina Joint Inclination by Antagonizing Brassinosteroid Biosynthesis and Signaling
Source: Int J Mol Sci. 2019 Oct 3;20(19):4908. doi: 10.3390/ijms20194908 (PMC6801706; doi:10.3390/ijms20194908)
Supplement: Supplementary file 1 [file ijms-20-04908-s001.zip › ijms-601089 sp original/Supplementary Materials/Table S2.xlsx]

## Sheet: Sheet1
	log2 Fold Change			FDR			Pvalue
Gene ID	BL/EtOH	ABA/EtOH	BL+ABA/EtOH	BL/EtOH	ABA/EtOH	BL+ABA/EtOH	BL/EtOH	ABA/EtOH	BL+ABA/EtOH	Gene Description	Cellular Component	Molecular Function	Biological Process	Kegg Orthology
Os01g0111400	2.08517	2.98037	2.51165	5.61e-10	3.50402e-28	2.01245e-17	3.03e-11	2.81782e-29	2.78758e-18	transposon protein	NA	GO:0005515//protein binding;GO:0003676//nucleic acid binding	NA	K00872//homoserine kinase [EC:2.7.1.39];K10398//kinesin family member 11
Os01g0115950	6.96578	5.24793	6.44294	1.39e-15	5.51432e-05	1.9465e-11	4.66e-17	1.48127e-05	3.62282e-12	Hypothetical protein	GO:0031410//cytoplasmic vesicle	GO:0032559//adenyl ribonucleotide binding;GO:0004672//protein kinase activity	GO:0006464//cellular protein modification process	K04733//interleukin-1 receptor-associated kinase 4 [EC:2.7.11.1]
Os01g0119000	-6.24793	-6.24793	-6.24793	1.17e-07	3.96571e-08	3.21184e-08	8.14e-09	7.82308e-09	7.47296e-09	glycosyltransferase protein	NA	NA	NA	K18134//protein O-GlcNAc transferase [EC:2.4.1.255];K18207//protein O-mannose beta-1,4-N-acetylglucosaminyltransferase [EC:2.4.1.312]
Os01g0120400	1.57058	-7.39232	1.36257	1.1e-09	8.34755e-13	1.63876e-07	6.07e-11	1.22745e-13	4.04674e-08	alanyl-tRNA synthetase	GO:0044424//intracellular part	GO:0032559//adenyl ribonucleotide binding;GO:0004812//aminoacyl-tRNA ligase activity	GO:0006418//tRNA aminoacylation for protein translation	K01872//alanyl-tRNA synthetase [EC:6.1.1.7]
Os01g0127200	1.88871	1.21111	-3.36632	5.2e-30	1.71619e-10	5.21486e-16	8.36e-32	2.86644e-11	7.6381e-17	multicopper oxidase domain containing protein	GO:0043231//intracellular membrane-bounded organelle;GO:0031410//cytoplasmic vesicle	GO:0046914//transition metal ion binding	NA	K05909//laccase [EC:1.10.3.2]
Os01g0138300	2.22607	-4.80735	-4.80735	2.41e-08	0.000410002	0.000346025	1.53e-09	0.000125085	0.000122253	Ser/Thr protein kinase	GO:0031410//cytoplasmic vesicle	NA	NA	K04733//interleukin-1 receptor-associated kinase 4 [EC:2.7.11.1]
Os01g0138800	-1.92866	-2.46387	-1.09385	4.16e-22	1.00901e-30	2.12307e-10	9.41e-24	7.62922e-32	4.22032e-11	transposon protein	NA	GO:0003824//catalytic activity	GO:0009064//glutamine family amino acid metabolic process	NA
Os01g0143800	-3.72499	-7.94	-10.7474	3.33e-78	1.02745e-112	2.31289e-115	1.49e-80	2.41782e-114	6.6133e-117	mitochondrial glycoprotein	GO:0043231//intracellular membrane-bounded organelle;GO:0044444//cytoplasmic part	NA	NA	K15414//complement component 1 Q subcomponent-binding protein, mitochondrial
Os01g0171000	-1.47393	-1.06986	-2.17255	2.65e-08	1.37959e-05	3.41302e-14	1.69e-09	3.46086e-06	5.46086e-15	BRASSINOSTEROID INSENSITIVE 1-associated receptor kinase 1 precursor	GO:0031410//cytoplasmic vesicle	GO:0032559//adenyl ribonucleotide binding;GO:0004672//protein kinase activity	GO:0006464//cellular protein modification process	K13418//somatic embryogenesis receptor kinase 1 [EC:2.7.10.1 2.7.11.1];K04733//interleukin-1 receptor-associated kinase 4 [EC:2.7.11.1]
Os01g0172400	1.26279	-1.09369	2.24191	1.02e-18	3.49268e-07	1.82958e-83	2.79e-20	7.45186e-08	7.17746e-85	OsPLDα	GO:0044464//cell part	GO:0004620//phospholipase activity;GO:0046872//metal ion binding	GO:0006650//glycerophospholipid metabolic process	K01115//phospholipase D1/2 [EC:3.1.4.4]
Os01g0179300	2.99756	-7.20945	3.23763	4.62e-16	0.000784334	4.17422e-21	1.5e-17	0.000249734	5.04894e-22	early fruit mRNA	NA	NA	NA	NA
Os01g0186900	1.1838	-2.65535	-3.54432	3.29e-44	4.24618e-60	8.55735e-80	3.31e-46	1.80103e-61	3.46746e-81	transposon protein	NA	GO:0016787//hydrolase activity	NA	K04733//interleukin-1 receptor-associated kinase 4 [EC:2.7.11.1]
Os01g0186900	4.05982	-2.63227	-5.9542	1.16e-74	0.000891331	3.43421e-06	5.52e-77	0.00028613	9.55822e-07	transposon protein	NA	GO:0016787//hydrolase activity	NA	K04733//interleukin-1 receptor-associated kinase 4 [EC:2.7.11.1];K07936//GTP-binding nuclear protein Ran
Os01g0197150	-5.42626	-5.42626	-5.42626	0.000907049	0.000409967	0.000345922	0.000127622	0.000125085	0.000122253	Hypothetical protein	NA	GO:0005506//iron ion binding;GO:0016491//oxidoreductase activity	GO:0006091//generation of precursor metabolites and energy	K09589//steroid 3-oxidase [EC:1.14.-.-]
Os01g0216000	1.43096	-5.019	-7.47843	2.56e-62	7.59249e-89	3.54755e-102	1.61e-64	2.26458e-90	1.14326e-103	GDSL-like lipase/acylhydrolase	GO:0031410//cytoplasmic vesicle	NA	NA	K21026//acetylajmaline esterase [EC:3.1.1.80]
Os01g0232000	-1.72294	-2.28481	-3.3079	7.23e-05	7.87081e-07	1.9272e-10	7.94e-06	1.73438e-07	3.82182e-11	aquaporin protein	GO:0044464//cell part	NA	GO:0051234//establishment of localization	K09873//aquaporin TIP
Os01g0232500	-7.66534	-7.66534	-7.66534	4.31e-11	1.24537e-11	9.97607e-12	2.07e-12	1.95028e-12	1.8268e-12	ubiquitin-conjugating enzyme E2	GO:0043231//intracellular membrane-bounded organelle	NA	NA	K10581//ubiquitin-conjugating enzyme E2 O [EC:2.3.2.24]
Os01g0236300	1.14048	2.0264	1.90361	9.37e-20	8.08429e-85	5.22441e-72	2.42e-21	2.51684e-86	2.30952e-73	Auxin response factor OsARF1/OsARF16	GO:0043231//intracellular membrane-bounded organelle	GO:0005515//protein binding;GO:0003676//nucleic acid binding	GO:0006351//transcription, DNA-templated;GO:0009755//hormone-mediated signaling pathway	K14486//auxin response factor
Os01g0296100	1.298	1.10245	-1.60382	4.84e-16	1.67607e-11	5.39905e-10	1.57e-17	2.64666e-12	1.1021e-10	CGMC_GSK.3 - CGMC includes CDA, MAPK, GSK3, and CLKC kinases, expressed	NA	GO:0032559//adenyl ribonucleotide binding;GO:0004672//protein kinase activity	GO:0006464//cellular protein modification process	K03083//glycogen synthase kinase 3 beta [EC:2.7.11.26]
Os01g0300200	2.00493	2.32588	1.58496	4.84e-17	7.25289e-26	6.33245e-10	1.47e-18	6.27392e-27	1.30064e-10	ATP-citrate synthase subunit 1	NA	NA	NA	K01648//ATP citrate (pro-S)-lyase [EC:2.3.3.8]
Os01g0337100	-2.16146	-2.32193	-6.40939	0.000572662	9.20479e-05	2.19424e-09	7.62e-05	2.54882e-05	4.6726e-10	terpene synthase	NA	NA	NA	K15797//(S)-beta-macrocarpene synthase [EC:5.5.1.17];K14174//beta-farnesene synthase [EC:4.2.3.47]
Os01g0348800	-1.14018	1.24793	2.02209	0.000301805	4.44612e-11	4.47877e-36	3.77e-05	7.2066e-12	3.56476e-37	expressed protein	NA	NA	NA	NA
Os01g0363500	6.47573	7.35755	7.32193	2.64e-06	5.51511e-12	9.8924e-12	2.22e-07	8.46684e-13	1.81121e-12	expressed protein	GO:0043231//intracellular membrane-bounded organelle	NA	NA	NA
Os01g0514850	-5.24793	-6.24793	-6.24793	4.31e-11	1.24516e-11	9.97463e-12	2.07e-12	1.95028e-12	1.8268e-12	Hypothetical protein.	GO:0016020//membrane;GO:0031410//cytoplasmic vesicle	GO:0032559//adenyl ribonucleotide binding;GO:0004672//protein kinase activity;GO:0016491//oxidoreductase activity	GO:0006464//cellular protein modification process	K04733//interleukin-1 receptor-associated kinase 4 [EC:2.7.11.1]
Os01g0544200	-6.6865	-6.6865	-6.6865	3.12e-10	9.42081e-11	7.55672e-11	1.64e-11	1.55209e-11	1.46097e-11	cytochrome P450	GO:0031410//cytoplasmic vesicle	GO:0005506//iron ion binding;GO:0016491//oxidoreductase activity	NA	K00512//steroid 17alpha-monooxygenase / 17alpha-hydroxyprogesterone deacetylase [EC:1.14.14.19 1.14.14.32]
Os01g0550100	1.30166	1.31385	1.03153	1.86e-21	1.48803e-22	5.18096e-13	4.43e-23	1.4609e-23	8.79976e-14	ubiquitin carboxyl-terminal hydrolase 6	NA	GO:0070011//peptidase activity, acting on L-amino acid peptides;GO:0016790//thiolester hydrolase activity	GO:0019941//modification-dependent protein catabolic process	K11843//ubiquitin carboxyl-terminal hydrolase 14 [EC:3.4.19.12]
Os01g0550300	2.26003	1.78241	1.44095	3.82e-36	7.36421e-20	5.19493e-12	4.92e-38	7.87814e-21	9.3706e-13	N-rich protein	NA	NA	NA	K10450//kelch-like protein 12;K10457//kelch-like protein 20;K10443//kelch-like protein 2/3
Os01g0575000	9.79928	11.0485	9.57554	3.29e-174	0	3.23748e-150	4.91e-177	0	7.23684e-152	SEY1, putative	GO:0031224//intrinsic component of membrane	GO:0016787//hydrolase activity;GO:0032561//guanyl ribonucleotide binding	NA	K00889//1-phosphatidylinositol-4-phosphate 5-kinase [EC:2.7.1.68]
Os01g0589300	2.95198	1.94307	2.18511	3.03e-18	2.77062e-06	1.38131e-08	8.6e-20	6.43666e-07	3.11896e-09	Telomere repeat-binding factor OsTRBF1	NA	NA	NA	K09422//myb proto-oncogene protein, plant
Os01g0592900	5	4.52356	6.89482	3.69e-07	1.46524e-05	1.31131e-28	2.74e-08	3.69026e-06	1.24913e-29	helicase	NA	NA	NA	K11136//regulator of telomere elongation helicase 1 [EC:3.6.4.12]
Os01g0597600	1.56051	-1.70499	-2.53727	3.63e-34	5.88335e-14	8.9325e-23	4.96e-36	8.18396e-15	1.01599e-23	transmembrane amino acid transporter protein	GO:0031224//intrinsic component of membrane	GO:0022804//active transmembrane transporter activity	GO:0015837//amine transport	K15015//solute carrier family 32 (vesicular inhibitory amino acid transporter)
Os01g0613500	1.08403	-2.68353	-2.47999	3.38e-40	5.71007e-68	2.24145e-62	3.79e-42	2.19228e-69	1.10299e-63	cysteine proteinase EP-B 2 precursor	NA	GO:0004175//endopeptidase activity	GO:0019538//protein metabolic process	K01365//cathepsin L [EC:3.4.22.15]
Os01g0631400	-2.15024	-2.80735	-1.70044	5.84e-06	2.36032e-08	4.98866e-05	5.2e-07	4.56862e-09	1.57773e-05	glycerol-3-phosphate acyltransferase	GO:0043231//intracellular membrane-bounded organelle	NA	NA	K13508//glycerol-3-phosphate acyltransferase [EC:2.3.1.15]
Os01g0644900	1.21711	-4.52356	-6.02606	2.34e-08	2.3932e-16	9.2034e-19	1.48e-09	2.959e-17	1.21158e-19	expressed protein	NA	NA	NA	NA
Os01g0655500	1.25832	-1.54903	-1.27867	5.83e-49	7.78257e-29	8.75188e-22	5.13e-51	6.14264e-30	1.03209e-22	expressed protein	GO:0009536//plastid	GO:0032559//adenyl ribonucleotide binding;GO:0016301//kinase activity	GO:0006464//cellular protein modification process	NA
Os01g0661000	-2.08299	-1.87149	-2.87149	1.46e-05	1.3533e-05	1.44574e-08	1.4e-06	3.39314e-06	3.2713e-09	retrotransposon protein, putative	NA	NA	NA	NA
Os01g0669100	-1.12146	-8.33092	-8.33092	9.57e-09	1.55476e-55	9.59963e-56	5.83e-10	7.07372e-57	5.20156e-57	S-domain receptor-like kinase OsLSK1	GO:0031410//cytoplasmic vesicle	GO:0030246//carbohydrate binding;GO:0032559//adenyl ribonucleotide binding;GO:0004672//protein kinase activity	GO:0006464//cellular protein modification process;GO:0008037//cell recognition	K04733//interleukin-1 receptor-associated kinase 4 [EC:2.7.11.1]
Os01g0674100	6.79442	7.89482	8.10329	3.13e-13	1.70761e-29	2.8669e-34	1.22e-14	1.32504e-30	2.3777e-35	protein kinase domain containing protein	NA	GO:0032559//adenyl ribonucleotide binding;GO:0004672//protein kinase activity	GO:0006464//cellular protein modification process	K04424//sterile alpha motif and leucine zipper containing kinase AZK [EC:2.7.11.25];K14510//serine/threonine-protein kinase CTR1 [EC:2.7.11.1]
Os01g0678000	1.02857	-1.55639	-1.55639	3.51e-05	3.49769e-05	2.80896e-05	3.62e-06	9.21378e-06	8.61822e-06	expressed protein	GO:0031410//cytoplasmic vesicle	NA	NA	K10581//ubiquitin-conjugating enzyme E2 O [EC:2.3.2.24]
Os01g0678500	2.25831	2.08913	2.55158	1.56e-18	1.19625e-15	6.62174e-27	4.33e-20	1.52812e-16	6.61634e-28	Voltage-Dependent Ca2+ Channel protein OsTPC1	GO:0031224//intrinsic component of membrane	GO:0046872//metal ion binding;GO:0005261//cation channel activity	GO:0034220//ion transmembrane transport;GO:0006950//response to stress;GO:0006816//calcium ion transport	K16900//two pore calcium channel protein, plant
Os01g0679900	2.12433	1.72247	1.72247	3.8e-15	2.65096e-09	1.64573e-09	1.32e-16	4.79054e-10	3.4751e-10	YT521-B-like family domain containing protein	NA	NA	NA	K20102//YTH domain-containing family protein
Os01g0706000	2.22331	-6.80735	1.91374	4.26e-13	1.11041e-06	1.86895e-09	1.69e-14	2.48166e-07	3.96072e-10	RNA polymerase II transcriptional coactivator KELP	NA	NA	NA	NA
Os01g0706400	6.70044	6.65821	7.07682	5.33e-20	2.85232e-20	4.03561e-27	1.36e-21	3.0037e-21	3.99938e-28	DUF292 domain containing protein	NA	NA	NA	K19476//vacuolar protein sorting-associated protein IST1
Os01g0708201	8.38802	7.2854	9.32193	4.42e-30	2.39778e-14	2.35589e-59	7.08e-32	3.2615e-15	1.21823e-60	Hypothetical gene	GO:0043231//intracellular membrane-bounded organelle	GO:0016410//N-acyltransferase activity	GO:0006498//N-terminal protein lipidation	K00671//glycylpeptide N-tetradecanoyltransferase [EC:2.3.1.97]
Os01g0719000	6.22882	7.20945	6.20945	5.06e-06	1.41913e-12	1.76086e-06	4.45e-07	2.10934e-13	4.75716e-07	DUF581 domain containing protein	NA	NA	NA	NA
Os01g0720600	1.26935	2.31584	2.43014	2.66e-10	5.58831e-48	5.38525e-55	1.38e-11	2.90158e-49	2.95628e-56	starch synthase	GO:0043231//intracellular membrane-bounded organelle	NA	GO:0006073//cellular glucan metabolic process	K00703//starch synthase [EC:2.4.1.21]
Os01g0757400	2.24793	2.5025	3.14296	0.000767141	2.73075e-05	1.82961e-09	0.000105282	7.08148e-06	3.873e-10	AAA-type ATPase family protein	NA	GO:0016462//pyrophosphatase activity;GO:0032559//adenyl ribonucleotide binding	NA	K07767//katanin p60 ATPase-containing subunit A1 [EC:3.6.4.3]
Os01g0775600	-7.48382	-7.48382	-7.48382	8.17e-13	2.157e-13	1.72111e-13	3.29e-14	3.07934e-14	2.8562e-14	AGAP000951-PA	NA	NA	NA	K18624//macrophage erythroblast attacher
Os01g0776600	1.84388	-6.2854	-6.2854	2.34e-06	3.01451e-05	2.50545e-05	1.95e-07	7.87246e-06	7.64412e-06	Root-associated acid phosphatase OsPAP10a	GO:0031410//cytoplasmic vesicle	GO:0043169//cation binding;GO:0016791//phosphatase activity	NA	K14407//cleavage stimulation factor subunit 2
Os01g0781000	1.25081	1.76338	-7.62571	4.44e-10	8.36784e-24	1.16863e-22	2.37e-11	7.83064e-25	1.33445e-23	vacuolar protein sorting-associated protein 28 homolog 2	NA	NA	NA	K12184//ESCRT-I complex subunit VPS28
Os01g0795000	1.85632	1.36317	1.05782	3.29e-48	9.38501e-23	1.01548e-12	2.98e-50	9.11832e-24	1.75525e-13	OsSub6 - Putative Subtilisin homologue	GO:0031410//cytoplasmic vesicle	GO:0004175//endopeptidase activity	GO:0019538//protein metabolic process	K04733//interleukin-1 receptor-associated kinase 4 [EC:2.7.11.1];K08653//membrane-bound transcription factor site-1 protease [EC:3.4.21.112];K13199//plasminogen activator inhibitor 1 RNA-binding protein
Os01g0817700	11.7867	8.45943	10.7657	0	1.93236e-44	1.07937e-221	0	1.07852e-45	1.59714e-223	2,3-bisphosphoglycerate-independent phosphoglycerate mutase	GO:0044424//intracellular part	GO:0046914//transition metal ion binding;GO:0016868//intramolecular transferase activity, phosphotransferases	GO:0006007//glucose catabolic process	K15633//2,3-bisphosphoglycerate-independent phosphoglycerate mutase [EC:5.4.2.12]
Os01g0822900	-1.83943	2.09263	1.27408	1.43e-11	1.54725e-58	4.32637e-17	6.53e-13	6.68798e-60	6.06564e-18	Photoperiod-sensitive dwarf 1 Psd1	GO:0031410//cytoplasmic vesicle	GO:0005488//binding	GO:0010876//lipid localization;GO:0051234//establishment of localization	K04733//interleukin-1 receptor-associated kinase 4 [EC:2.7.11.1]
Os01g0846500	1.27753	2.19878	1.26849	0.000196563	3.92407e-17	8.33044e-05	2.36e-05	4.68884e-18	2.7048e-05	expressed protein	NA	NA	NA	K18060//poly(A) RNA polymerase, mitochondrial [EC:2.7.7.19];K13291//terminal uridylyltransferase [EC:2.7.7.52]
Os01g0846600	1.09954	1.0477	1.61298	0.000586314	0.000701501	1.50043e-09	7.82e-05	0.000221216	3.16196e-10	methyltransferase	NA	GO:0016741//transferase activity, transferring one-carbon groups	GO:0006730//one-carbon metabolic process	K16302//metal transporter CNNM;K15449//tRNA wybutosine-synthesizing protein 1 [EC:4.1.3.44]
Os01g0847250	-2.59119	-8.85798	-3.02509	3.73e-16	6.56389e-33	6.50808e-20	1.2e-17	4.68188e-34	8.21114e-21	Non-protein coding transcript	GO:0043231//intracellular membrane-bounded organelle	GO:0016772//transferase activity, transferring phosphorus-containing groups	GO:0008152//metabolic process	K00966//mannose-1-phosphate guanylyltransferase [EC:2.7.7.13]
Os01g0847900	1.03847	1.03032	1.41782	6.19e-06	3.5557e-06	2.57352e-12	5.54e-07	8.3664e-07	4.55808e-13	prenylated rab acceptor	GO:0043231//intracellular membrane-bounded organelle	NA	NA	K20393//PRA1 family protein 3
Os01g0859400	5.2854	5.58496	4.58496	3.59e-09	1.08683e-11	3.42042e-06	2.1e-10	1.69633e-12	9.51532e-07	dual specificity protein phosphatase	GO:0044464//cell part	GO:0004721//phosphoprotein phosphatase activity;GO:0016772//transferase activity, transferring phosphorus-containing groups	GO:0006464//cellular protein modification process;GO:0006796//phosphate-containing compound metabolic process	K14431//transcription factor TGA
Os01g0872201	-5.85798	-5.85798	-5.85798	2.05e-05	8.05478e-06	6.65673e-06	2.03e-06	1.97499e-06	1.91144e-06	Hypothetical protein.	GO:0044464//cell part	NA	NA	K14638//solute carrier family 15 (peptide/histidine transporter), member 3/4
Os01g0876400	7.61471	8.48784	6.39232	1.09e-79	1.41232e-149	1.07793e-33	4.77e-82	2.51198e-151	9.06202e-35	Sad1 / UNC-like C-terminal domain containing protein	GO:0043231//intracellular membrane-bounded organelle	NA	NA	NA
Os01g0880200	1.1343	1.67587	1.30066	0.000951981	3.2971e-09	2.15783e-05	0.000134667	5.9952e-10	6.53184e-06	glycosyl transferase	NA	GO:0016740//transferase activity	NA	K20890//xylan alpha-glucuronosyltransferase [EC:2.4.1.-]
Os01g0883900	1.52356	-4.58496	-4.58496	0.000597709	0.000111808	9.34621e-05	7.98e-05	3.13802e-05	3.057e-05	methyltransferase	NA	NA	NA	K16302//metal transporter CNNM;K15449//tRNA wybutosine-synthesizing protein 1 [EC:4.1.3.44]
Os01g0897800	-1.11332	1.268	-9.11894	4.31e-21	3.44661e-63	1.4409e-143	1.05e-22	1.40068e-64	3.37264e-145	Rad21 / Rec8 like protein	NA	NA	NA	K06670//cohesin complex subunit SCC1
Os01g0901650	1.60354	2.22925	2.63097	1.69e-05	3.64341e-13	7.95323e-21	1.64e-06	5.25748e-14	9.71826e-22	Hypothetical gene	NA	NA	NA	K10526//OPC-8:0 CoA ligase 1 [EC:6.2.1.-]
Os01g0908100	-1.08017	-1.90828	-1.90828	0.00015729	3.67416e-10	2.80067e-10	1.85e-05	6.28834e-11	5.60266e-11	TBC domain containing protein	GO:0044464//cell part	NA	NA	K20168//TBC1 domain family member 15;K20360//TBC1 domain family member 2
Os01g0916000	1.06029	-1.6188	-1.25002	7.41e-25	1.34822e-23	2.1272e-16	1.48e-26	1.27047e-24	3.0703e-17	RNA-binding protein FUS	NA	NA	NA	NA
Os01g0926350	6.45943	5.42626	5.70044	2.65e-08	0.000204246	2.49861e-05	1.69e-09	5.9458e-05	7.6147e-06	Hypothetical gene	GO:0043231//intracellular membrane-bounded organelle	GO:0016744//transferase activity, transferring aldehyde or ketonic groups	GO:0006007//glucose catabolic process	K00616//transaldolase [EC:2.2.1.2]
Os01g0928600	1.75448	1.1954	-1.98903	1.68e-16	3.99735e-07	1.60671e-06	5.28e-18	8.58916e-08	4.32252e-07	serine palmitoyltransferase 2	GO:0031410//cytoplasmic vesicle	GO:0016769//transferase activity, transferring nitrogenous groups;GO:0048037//cofactor binding	GO:0008152//metabolic process	K00654//serine palmitoyltransferase [EC:2.3.1.50]
Os01g0934000	8.14466	6.2854	10.1687	5.25e-28	7.06572e-08	8.48076e-118	9.27e-30	1.42152e-08	2.3758e-119	WD40-like domain containing protein	GO:0043231//intracellular membrane-bounded organelle	NA	NA	K17908//autophagy-related protein 18;K08876//SCY1-like protein 1
Os01g0937500	1.32193	2.078	-3	0.000428834	2.6162e-12	4.84173e-05	5.53e-05	3.94398e-13	1.52744e-05	xylanase inhibitor 725OS	GO:0031410//cytoplasmic vesicle	NA	NA	NA
Os01g0944100	-1.23222	1.344	2.15573	2.43e-12	2.68192e-35	3.80577e-119	1.03e-13	1.80859e-36	1.05412e-120	expressed protein	NA	NA	NA	NA
Os01g0950833	-1.48869	-1.19549	-1.82894	2.99e-32	8.7763e-24	3.55963e-44	4.38e-34	8.22434e-25	2.38802e-45	Hypothetical gene	NA	NA	NA	K06997//PLP dependent protein
Os01g0952000	-7.88874	-7.88874	-1.4458	3.81e-15	9.60153e-16	0.000151513	1.32e-16	1.21975e-16	5.0818e-05	expressed protein	GO:0031410//cytoplasmic vesicle;GO:0005576//extracellular region	GO:0046914//transition metal ion binding	NA	K11426//SET and MYND domain-containing protein
Os01g0962500	5.97728	4.9542	5.9542	2.65e-08	0.000204301	8.35227e-09	1.69e-09	5.9458e-05	1.85667e-09	expressed protein	GO:0044464//cell part	NA	NA	NA
Os01g0964000	1.21759	1.24818	1.71036	5.28e-08	5.37445e-09	7.43009e-19	3.49e-09	9.9255e-10	9.74024e-20	VAMP-like protein YKT62	GO:0031224//intrinsic component of membrane	NA	GO:0006810//transport	K08516//synaptobrevin homolog YKT6
Os01g0971400	-1.42856	1.31678	-1.0638	2.01e-08	2.80961e-18	6.20263e-06	1.26e-09	3.1884e-19	1.77206e-06	xylem cysteine proteinase 2 precursor	GO:0031410//cytoplasmic vesicle	GO:0004175//endopeptidase activity	GO:0019538//protein metabolic process;GO:0051234//establishment of localization	K16290//xylem cysteine proteinase [EC:3.4.22.-]
Os02g0101000	-7.58496	1.87242	1.94251	1.58e-12	2.9732e-16	5.19725e-18	6.56e-14	3.69476e-17	7.05674e-19	transmembrane amino acid transporter protein	GO:0031224//intrinsic component of membrane	NA	NA	K15015//solute carrier family 32 (vesicular inhibitory amino acid transporter)
Os02g0110101	-1.08464	-1.86287	-2.16993	2.25e-10	1.40525e-23	1.48535e-28	1.16e-11	1.32568e-24	1.41687e-29	Hypothetical gene	NA	GO:0005506//iron ion binding;GO:0003824//catalytic activity	NA	K10528//hydroperoxide lyase [EC:4.1.2.-]
Os02g0118400	5.52356	5.61471	6.24793	3.5e-05	7.54986e-06	4.26459e-09	3.59e-06	1.84192e-06	9.28236e-10	sialyltransferase family domain containing protein	GO:0031410//cytoplasmic vesicle;GO:0031228//intrinsic component of Golgi membrane	GO:0016757//transferase activity, transferring glycosyl groups	GO:0006464//cellular protein modification process	K06614//alpha-N-acetyl-neuraminate alpha-2,8-sialyltransferase (sialyltransferase 8D) [EC:2.4.99.-];K01892//histidyl-tRNA synthetase [EC:6.1.1.21];K06612//alpha-N-acetyl-neuraminate alpha-2,8-sialyltransferase (sialyltransferase 8B) [EC:2.4.99.-];K03368//beta-galactoside alpha-2,3-sialyltransferase (sialyltransferase 4B) [EC:2.4.99.4];K00780//beta-galactoside alpha-2,3-sialyltransferase (sialyltr…
Os02g0122300	-3.71123	-9.06878	-1.18004	4.6e-29	7.81463e-42	8.87687e-08	7.68e-31	4.59432e-43	2.13876e-08	translation initiation factor eIF3 subunit	NA	NA	NA	K03245//translation initiation factor 3 subunit J
Os02g0128800	-6.89482	-6.89482	-6.89482	1.58e-06	5.70578e-07	4.66147e-07	1.29e-07	1.243e-07	1.19516e-07	seven in absentia protein family domain containing protein	GO:0043231//intracellular membrane-bounded organelle	GO:0019787//ubiquitin-like protein transferase activity;GO:0046914//transition metal ion binding	GO:0032446//protein modification by small protein conjugation;GO:0032501//multicellular organismal process;GO:0019941//modification-dependent protein catabolic process	K04506//E3 ubiquitin-protein ligase SIAH1 [EC:2.3.2.27]
Os02g0139650	1.75633	2.02895	1.83494	0.000263185	3.02697e-06	4.45094e-05	3.25e-05	7.06936e-07	1.39642e-05	cycloartenol synthase	NA	NA	NA	K01876//aspartyl-tRNA synthetase [EC:6.1.1.12]
Os02g0159700	6.26679	5.35755	5	5.14e-08	0.000106115	0.000665118	3.4e-09	2.96772e-05	0.0002438	SCO1 protein homolog, mitochondrial precursor	NA	NA	NA	K04505//presenilin 1 [EC:3.4.23.-]
Os02g0159800	-5.72792	-5.72792	-5.72792	7.34e-05	3.01481e-05	2.50566e-05	8.08e-06	7.87246e-06	7.64412e-06	OsFBX38 - F-box domain containing protein	NA	NA	NA	K04505//presenilin 1 [EC:3.4.23.-]
Os02g0170000	1.02895	-1.03286	-1.31868	3.24e-12	1.05107e-06	1.48379e-09	1.39e-13	2.34246e-07	3.12494e-10	pentatricopeptide containing protein	NA	NA	NA	K17710//pentatricopeptide repeat domain-containing protein 1
Os02g0197600	8.81698	8.22882	7.22882	6e-34	5.98431e-23	1.94678e-11	8.29e-36	5.77518e-24	3.62282e-12	chlorophyll A-B binding protein	GO:0009536//plastid	NA	GO:0006091//generation of precursor metabolites and energy	K08909//light-harvesting complex I chlorophyll a/b binding protein 3
Os02g0215200	5.75489	5.78136	5.35755	1.83e-05	3.88823e-06	9.32549e-05	1.79e-06	9.19352e-07	3.04654e-05	histone deacetylase	GO:0043231//intracellular membrane-bounded organelle	GO:0017136//NAD-dependent histone deacetylase activity	GO:0006325//chromatin organization;GO:0006476//protein deacetylation	K06067//histone deacetylase 1/2 [EC:3.5.1.98]
Os02g0215400	2	2.87447	2.87447	0.000754852	5.36873e-10	2.8549e-10	0.000103437	9.29656e-11	5.71566e-11	Hypothetical protein	NA	NA	NA	K13420//LRR receptor-like serine/threonine-protein kinase FLS2 [EC:2.7.11.1]
Os02g0219900	8.58246	7.55203	8.57112	4e-144	1.20351e-69	3.13663e-144	8.08e-147	4.52322e-71	7.31696e-146	integral membrane protein	GO:0044464//cell part	NA	NA	NA
Os02g0224800	-2.39593	-8.22882	-4.52838	0.000122608	5.32806e-09	6.46279e-08	1.4e-05	9.83008e-10	1.54164e-08	pollen-specific protein SF21	NA	NA	NA	K18266//protein NDRG1
Os02g0235701	7.32193	6.74147	7.35755	7.15e-07	5.51325e-05	1.21661e-07	5.5e-08	1.48127e-05	2.97194e-08	Conserved hypothetical protein	GO:0030529//intracellular ribonucleoprotein complex	GO:0005198//structural molecule activity	GO:0010467//gene expression	K02868//large subunit ribosomal protein L11e
Os02g0255033	6.6865	5.88264	5.61471	1.84e-09	7.55148e-06	9.32774e-05	1.04e-10	1.84192e-06	3.04654e-05	Hypothetical protein	GO:0031224//intrinsic component of membrane	GO:0015075//ion transmembrane transporter activity	GO:0006810//transport	K05391//cyclic nucleotide gated channel, other eukaryote
Os02g0266300	7.88874	8.98299	9.63844	2.06e-27	5.14985e-60	5.27936e-95	3.73e-29	2.18702e-61	1.80978e-96	cbxX, chromosomal	NA	GO:0016462//pyrophosphatase activity;GO:0032559//adenyl ribonucleotide binding	NA	K20032//palmitoyltransferase ZDHHC13/17 [EC:2.3.1.225];K15502//serine/threonine-protein phosphatase 6 regulatory ankyrin repeat subunit A
Os02g0290500	2.03787	2.01527	2.63524	7.27e-06	4.75627e-06	4.98696e-12	6.58e-07	1.13528e-06	8.97446e-13	Ubiquitin-Like Domain Kinase OsUbDKγ4	NA	GO:0016772//transferase activity, transferring phosphorus-containing groups	GO:0006796//phosphate-containing compound metabolic process	K14544//U3 small nucleolar RNA-associated protein 22
Os02g0325600	-1.92845	-1.69282	-2	2.06e-08	1.55221e-07	2.03621e-09	1.3e-09	3.21606e-08	4.32374e-10	Nitrate-inducible GARP family auto-repressible transcriptional repressor NIGT1	NA	NA	NA	K14491//two-component response regulator ARR-B family
Os02g0467400	6.45943	5.83289	4.24793	1.58e-18	1.41863e-12	0.000345607	4.41e-20	2.10934e-13	0.000121887	Hypothetical protein	NA	NA	NA	NA
Os02g0517900	1.63941	1.91427	2.27684	0.000272265	1.66882e-06	4.49251e-10	3.38e-05	3.79286e-07	9.11726e-11	expressed protein	GO:0043231//intracellular membrane-bounded organelle	NA	NA	NA
Os02g0570900	-2.34049	1.13209	-3.41504	5.9e-19	2.87959e-15	7.03519e-29	1.6e-20	3.73862e-16	6.6664e-30	ent-kaurene synthase, chloroplast precursor	GO:0043231//intracellular membrane-bounded organelle	GO:0016872//intramolecular lyase activity	GO:0046246//terpene biosynthetic process;GO:0016101//diterpenoid metabolic process	K04120//ent-copalyl diphosphate synthase [EC:5.5.1.13];K14043//syn-copalyl-diphosphate synthase [EC:5.5.1.14]
Os02g0571000	-2.25683	1.1773	-4.09637	1.86e-11	6.32845e-11	3.78197e-21	8.55e-13	1.03452e-11	4.56652e-22	Hypothetical protein	GO:0043231//intracellular membrane-bounded organelle	GO:0016872//intramolecular lyase activity	GO:0046246//terpene biosynthetic process;GO:0016101//diterpenoid metabolic process	K04120//ent-copalyl diphosphate synthase [EC:5.5.1.13]
Os02g0582900	1.06088	-3.01668	-8.44294	2.77e-05	2.76066e-10	4.96049e-17	2.79e-06	4.66936e-11	6.98212e-18	expressed protein	NA	NA	NA	NA
Os02g0584700	1.0896	-1.25023	-1.45086	3.83e-35	1.34061e-21	4.61898e-27	5.06e-37	1.35608e-22	4.58846e-28	heavy metal associated domain containing protein	NA	NA	NA	NA
Os02g0629266	-7.10852	1.68589	-7.10852	1.58e-06	5.5203e-07	4.6586e-07	1.29e-07	1.20115e-07	1.19516e-07	Hypothetical protein	GO:0031224//intrinsic component of membrane	NA	GO:0006810//transport	K09872//aquaporin PIP
Os02g0649300	-1.11806	4.3178	4.41809	0.000408153	0	0	5.24e-05	0	0	homeobox associated leucine zipper	NA	NA	NA	K09338//homeobox-leucine zipper protein
Os02g0649750	-4.64386	-4.64386	-4.64386	0.000138241	5.82061e-05	4.84035e-05	1.61e-05	1.57175e-05	1.52866e-05	Hypothetical protein	GO:0031224//intrinsic component of membrane;GO:0043231//intracellular membrane-bounded organelle	GO:0004175//endopeptidase activity;GO:0032559//adenyl ribonucleotide binding;GO:0017111//nucleoside-triphosphatase activity;GO:0046914//transition metal ion binding	GO:0019538//protein metabolic process;GO:0009057//macromolecule catabolic process	K03798//cell division protease FtsH [EC:3.4.24.-]
Os02g0650300	3.55552	1.7038	2.27753	3.68e-67	1.04135e-08	3.19541e-18	2e-69	1.96178e-09	4.30082e-19	Iron-regulated iron(III)-deoxymugineic acid transporter OsYSL15	GO:0031224//intrinsic component of membrane	NA	GO:0000041//transition metal ion transport	K01807//ribose 5-phosphate isomerase A [EC:5.3.1.6]
Os02g0650300	4.32617	1.96782	2.88408	9.37e-64	1.13865e-06	1.08845e-17	5.7e-66	2.54982e-07	1.49679e-18	Iron-regulated iron(III)-deoxymugineic acid transporter OsYSL15	GO:0031224//intrinsic component of membrane	NA	GO:0000041//transition metal ion transport	NA
Os02g0655800	7.7211	7.87652	7.24793	2.31e-22	1.26985e-25	9.68006e-17	5.16e-24	1.11039e-26	1.37933e-17	inactive receptor kinase At2g26730 precursor	GO:0043231//intracellular membrane-bounded organelle	GO:0032559//adenyl ribonucleotide binding;GO:0016301//kinase activity	GO:0006464//cellular protein modification process	K04733//interleukin-1 receptor-associated kinase 4 [EC:2.7.11.1]
Os02g0690550	3.66297	3.94486	4.10992	2.56e-18	5.72952e-24	8.79065e-28	7.22e-20	5.3183e-25	8.57286e-29	Hypothetical protein	NA	NA	NA	K01102//pyruvate dehydrogenase phosphatase [EC:3.1.3.43]
Os02g0698000	5.03682	-1.72514	-5.01792	0	2.77349e-14	1.35667e-40	0	3.78704e-15	9.8622e-42	phosphoribulokinase/Uridine kinase family protein	GO:0009536//plastid	GO:0032559//adenyl ribonucleotide binding;GO:0016301//kinase activity	GO:0015977//carbon fixation;GO:0044238//primary metabolic process;GO:0006796//phosphate-containing compound metabolic process	K00855//phosphoribulokinase [EC:2.7.1.19]
Os02g0700600	-7.8009	-7.8009	-7.8009	4.31e-25	8.659e-26	6.32227e-26	8.55e-27	7.5332e-27	6.52352e-27	CPuORF20 - conserved peptide uORF-containing transcript	NA	GO:0032559//adenyl ribonucleotide binding;GO:0004672//protein kinase activity	GO:0006464//cellular protein modification process	K08829//male germ cell-associated kinase [EC:2.7.11.22]
Os02g0700901	-5.61471	-5.61471	-5.61471	0.000907387	0.000410038	0.000346051	0.000127622	0.000125085	0.000122253	Hypothetical gene	GO:0043231//intracellular membrane-bounded organelle	NA	NA	NA
Os02g0703700	-1.39408	1.51528	-1.84659	4.78e-06	1.96878e-19	2.50281e-09	4.18e-07	2.13548e-20	5.35144e-10	Hypothetical gene	NA	GO:0005506//iron ion binding;GO:0016491//oxidoreductase activity	GO:0008152//metabolic process	K09843//(+)-abscisic acid 8'-hydroxylase [EC:1.14.13.93]
Os02g0703900	-8.19476	-8.19476	-8.19476	7.39e-32	1.30333e-32	9.07426e-33	1.1e-33	9.34744e-34	7.79582e-34	nodulin	NA	NA	NA	K00801//farnesyl-diphosphate farnesyltransferase [EC:2.5.1.21]
Os02g0718900	-1.18293	-1.18649	-1.41425	1.82e-31	2.25622e-32	3.24596e-42	2.76e-33	1.63111e-33	2.27502e-43	mitochondrial carrier protein, putative	GO:0031224//intrinsic component of membrane;GO:0043231//intracellular membrane-bounded organelle;GO:0019866//organelle inner membrane	NA	GO:0006810//transport	K05863//solute carrier family 25 (mitochondrial adenine nucleotide translocator), member 4/5/6/31
Os02g0735200	3.006	3.16993	3.69674	8.63e-13	1.48282e-15	3.26137e-25	3.49e-14	1.90194e-16	3.44848e-26	Glutamine Synthetase OsGS1/OsGS1;1/OsGLN1;1/λGS28	GO:0044424//intracellular part	GO:0016211//ammonia ligase activity;GO:0032559//adenyl ribonucleotide binding	GO:0006541//glutamine metabolic process;GO:0071941//nitrogen cycle metabolic process	K01915//glutamine synthetase [EC:6.3.1.2]
Os02g0749700	2.6601	1.37011	-2.02748	9.69e-45	2.75386e-08	6.88098e-06	9.5e-47	5.3548e-09	1.97782e-06	laccase precursor protein, putative	GO:0031410//cytoplasmic vesicle	NA	NA	K05909//laccase [EC:1.10.3.2]
Os02g0754700	-1.17454	-9.99152	-2.04901	4.32e-19	2.76908e-118	1.57863e-43	1.16e-20	6.19802e-120	1.07442e-44	tRNA synthetase class II core domain containing protein	GO:0043231//intracellular membrane-bounded organelle	GO:0032559//adenyl ribonucleotide binding;GO:0004812//aminoacyl-tRNA ligase activity	GO:0006418//tRNA aminoacylation for protein translation	K01892//histidyl-tRNA synthetase [EC:6.1.1.21]
Os02g0756200	-5.75489	-5.75489	-5.75489	0.000909422	0.0004106	0.000346541	0.000127622	0.000125085	0.000122253	phosphate-induced protein 1 conserved region domain containing protein	NA	NA	NA	K14299//nucleoporin SEH1
Os02g0767200	-6.04439	-6.04439	-6.04439	0.000260096	0.000111776	9.34395e-05	3.21e-05	3.13802e-05	3.057e-05	lipase	NA	GO:0016787//hydrolase activity	NA	K03147//phosphomethylpyrimidine synthase [EC:4.1.99.17]
Os02g0771100	-1.00447	-1.00447	-1.71334	5.11e-14	1.08009e-14	2.29769e-32	1.89e-15	1.44349e-15	1.99455e-33	Juvenile–adult and vegetative–reproductive phase change protein COP1/PPS	NA	GO:0046914//transition metal ion binding;GO:0003824//catalytic activity	NA	K10143//E3 ubiquitin-protein ligase RFWD2 [EC:2.3.2.27]
Os02g0771100	7.56224	6	7.92481	6.82e-29	6.31084e-10	1.91899e-38	1.15e-30	1.09708e-10	1.44905e-39	Juvenile–adult and vegetative–reproductive phase change protein COP1/PPS	NA	GO:0046914//transition metal ion binding;GO:0003824//catalytic activity	NA	K10143//E3 ubiquitin-protein ligase RFWD2 [EC:2.3.2.27]
Os02g0781400	-3.03363	-8.76155	-2.6118	2.45e-14	5.1487e-24	1.20875e-12	8.94e-16	4.7711e-25	2.09854e-13	chaperonin	GO:0043231//intracellular membrane-bounded organelle	GO:0032559//adenyl ribonucleotide binding	GO:0044267//cellular protein metabolic process	K04078//chaperonin GroES
Os02g0787600	5.16993	4.70044	5.32193	9.93e-08	7.54098e-06	8.35029e-09	6.81e-09	1.84192e-06	1.85667e-09	glutamate receptor	GO:0031410//cytoplasmic vesicle	NA	NA	K05387//glutamate receptor, ionotropic, plant
Os02g0794500	-5.2854	-5.2854	-5.2854	7.34e-05	3.01511e-05	2.50588e-05	8.08e-06	7.87246e-06	7.64412e-06	OsSCP10 - Putative Serine Carboxypeptidase homologue	GO:0031410//cytoplasmic vesicle	GO:0004180//carboxypeptidase activity	GO:0019538//protein metabolic process	K16297//serine carboxypeptidase-like clade II [EC:3.4.16.-]
Os02g0810900	1.78923	3.07172	3.02431	4.68e-11	3.52862e-50	4.46319e-48	2.25e-12	1.75104e-51	2.76856e-49	no apical meristem protein	NA	NA	NA	K12581//CCR4-NOT transcription complex subunit 7/8;K13126//polyadenylate-binding protein;K05941//glutathione gamma-glutamylcysteinyltransferase [EC:2.3.2.15];K01054//acylglycerol lipase [EC:3.1.1.23]
Os02g0816100	5.75489	8.03892	8.96578	0.00084086	1.11857e-19	7.56158e-38	0.000116744	1.20568e-20	5.79746e-39	expressed protein	GO:0043231//intracellular membrane-bounded organelle	GO:0016791//phosphatase activity	NA	NA
Os02g0816300	-8.61471	-1.59234	-3.36678	2.87e-31	3.04903e-09	2.95582e-21	4.36e-33	5.53218e-10	3.55576e-22	HEAT repeat family protein	NA	NA	NA	K16578//CLIP-associating protein 1/2
Os02g0816300	8.75822	7.41785	7.14975	1.19e-33	1.84402e-13	1.94595e-11	1.66e-35	2.6229e-14	3.62282e-12	HEAT repeat family protein	NA	NA	NA	K16578//CLIP-associating protein 1/2
Os02g0816400	-4.39232	-4.39232	-4.39232	0.00013849	5.82511e-05	4.84277e-05	1.61e-05	1.57175e-05	1.52866e-05	expressed protein	NA	NA	NA	NA
Os02g0819700	7.22882	7.22882	8.81057	3.6e-09	1.24034e-09	1.31095e-28	2.1e-10	2.198e-10	1.24913e-29	DNL zinc finger domain containing protein	GO:0043231//intracellular membrane-bounded organelle	NA	NA	K17808//mitochondrial protein import protein ZIM17
Os02g0824350	4.63743	3.83007	5.39232	5.06e-06	0.000752964	3.82418e-11	4.45e-07	0.000238664	7.24642e-12	Hypothetical gene	NA	NA	NA	NA
Os02g0825550	7.91289	6.90689	7.47573	2.32e-22	2.14197e-11	4.90202e-17	5.16e-24	3.39858e-12	6.89594e-18	Non-protein coding transcript	NA	NA	NA	NA
Os02g0834700	-1.23222	-1.84155	-1.83105	1.61e-07	2.05246e-13	1.5037e-13	1.14e-08	2.92688e-14	2.4867e-14	cell division inhibitor	GO:0043231//intracellular membrane-bounded organelle	NA	NA	K07071//uncharacterized protein
Os03g0102775	-9.60177	-9.60177	-9.60177	3.8e-15	9.59956e-16	7.56409e-16	1.32e-16	1.21975e-16	1.11666e-16	Hypothetical protein	NA	NA	GO:0000003//reproduction	K20628//expansin
Os03g0105800	2.80735	2.66297	2.71272	0.000271405	0.000387943	0.000343497	3.36e-05	0.000117331	0.000120881	expressed protein	NA	NA	NA	NA
Os03g0113100	-1.50366	-1.71621	-1.69349	0.000185191	9.5067e-06	7.5917e-06	2.21e-05	2.34688e-06	2.1921e-06	thymidine kinase	GO:0009536//plastid	GO:0019136//deoxynucleoside kinase activity;GO:0032559//adenyl ribonucleotide binding	GO:0006796//phosphate-containing compound metabolic process;GO:0006259//DNA metabolic process	K00857//thymidine kinase [EC:2.7.1.21]
Os03g0115800	1.01406	1.38804	1.15414	2.55e-42	8.5661e-91	2.04287e-58	2.69e-44	2.50128e-92	1.06659e-59	expressed protein	NA	NA	NA	NA
Os03g0151900	1.80735	-8.06609	1.54678	2.89e-18	6.36897e-17	5.94365e-13	8.19e-20	7.67676e-18	1.01312e-13	GTP binding protein Rab5b	NA	GO:0032561//guanyl ribonucleotide binding;GO:0003676//nucleic acid binding	GO:0006810//transport;GO:0006351//transcription, DNA-templated;GO:0035556//intracellular signal transduction	K07889//Ras-related protein Rab-5C
Os03g0161000	4.85798	4	6.16993	2.64e-06	0.000752282	9.68185e-17	2.22e-07	0.000238664	1.37933e-17	expressed protein	GO:0043231//intracellular membrane-bounded organelle	NA	NA	NA
Os03g0170100	1.22321	-1.75185	-2.57497	4.03e-15	1.10334e-11	1.4538e-18	1.4e-16	1.72296e-12	1.93184e-19	expressed protein	NA	NA	NA	NA
Os03g0171600	1.13444	1.61271	1.36767	4.69e-55	2.94352e-132	9.0756e-88	3.53e-57	5.92732e-134	3.3716e-89	F-Box Protein OsFBK12	NA	NA	NA	K10454//kelch-like protein 17 (actinfilin);K06027//vesicle-fusing ATPase [EC:3.6.4.6];K10457//kelch-like protein 20
Os03g0179900	-5.9542	-5.9542	-5.9542	0.000138179	5.82004e-05	4.83954e-05	1.61e-05	1.57175e-05	1.52866e-05	Lipoxygenase OsLOX2	GO:0043231//intracellular membrane-bounded organelle	GO:0016702//oxidoreductase activity, acting on single donors with incorporation of molecular oxygen, incorporation of two atoms of oxygen;GO:0046914//transition metal ion binding	GO:0006633//fatty acid biosynthetic process	K00454//lipoxygenase [EC:1.13.11.12]
Os03g0183000	1.24634	-7.90087	-2.8134	3.73e-08	4.22931e-18	9.44596e-11	2.43e-09	4.83154e-19	1.83741e-11	ERF family transcription factor OsLG3/OsERF62/OsRAF	GO:0043231//intracellular membrane-bounded organelle	GO:0001071//nucleic acid binding transcription factor activity	GO:0006351//transcription, DNA-templated	K09286//EREBP-like factor
Os03g0188100	-1.19056	-1.10624	-1.00586	7.4e-20	2.38067e-18	5.84077e-16	1.9e-21	2.69728e-19	8.581e-17	MATE efflux family protein	GO:0031410//cytoplasmic vesicle	NA	NA	K03327//multidrug resistance protein, MATE family
Os03g0190300	-1.7829	-2.11548	-2.7829	0.000109924	3.43996e-06	3.2144e-08	1.25e-05	8.086e-07	7.48906e-09	leucine rich repeat domain containing protein	GO:0043231//intracellular membrane-bounded organelle	NA	NA	K19750//dynein assembly factor 1, axonemal;K17550//protein phosphatase 1 regulatory subunit 7
Os03g0194900	4.25647	2.31976	3.19383	3.03e-186	5.96577e-28	2.84553e-71	4.21e-189	4.83176e-29	1.26839e-72	membrane protein	GO:0031224//intrinsic component of membrane	NA	NA	K03189//urease accessory protein
Os03g0206750	-3	-6.80735	-6.80735	1.11e-06	1.24392e-11	9.97033e-12	8.81e-08	1.95028e-12	1.8268e-12	Hypothetical protein	NA	NA	NA	K10523//speckle-type POZ protein
Os03g0207900	1.77879	2.90878	1.40439	5.11e-06	6.30897e-23	0.000535643	4.5e-07	6.09344e-24	0.000193633	retinoblastoma-binding protein-like	NA	NA	NA	K14961//COMPASS component SWD1
Os03g0225900	5.12928	6.10852	5.12928	0.000448477	9.41291e-09	0.000179945	5.82e-05	1.76762e-09	6.09372e-05	Allene oxide synthase OsAOS2	NA	GO:0005506//iron ion binding	NA	K01723//hydroperoxide dehydratase [EC:4.2.1.92]
Os03g0239200	-2.75946	-10.2107	-10.2107	1.97e-100	3.19427e-195	8.47612e-196	6.08e-103	4.18806e-197	1.43497e-197	potyvirus VPg interacting protein	NA	GO:0046914//transition metal ion binding	NA	NA
Os03g0240800	9.55459	7.7211	8.62936	1.69e-43	2.79507e-12	2.92099e-23	1.74e-45	4.22604e-13	3.28084e-24	LSM domain containing protein	GO:0032991//macromolecular complex	GO:0005488//binding	NA	K11088//small nuclear ribonucleoprotein D3
Os03g0257900	9.53138	7.10852	9.09803	9.79e-25	0.000106155	8.20419e-19	1.97e-26	2.96772e-05	1.0768e-19	expressed protein	NA	NA	NA	K18171//COX assembly mitochondrial protein 1
Os03g0260266	8.2384	7.43463	8.03892	2.11e-41	3.88009e-24	1.17722e-36	2.28e-43	3.58438e-25	9.2799e-38	Hypothetical protein	GO:0031410//cytoplasmic vesicle	NA	NA	K11592//endoribonuclease Dicer [EC:3.1.26.-]
Os03g0268200	1.53287	2.20696	2.85055	2.87e-06	2.5629e-16	2.98799e-33	2.42e-07	3.17752e-17	2.53634e-34	CAMK_CAMK_like_ULKh_APGy.2 - CAMK includes calcium/calmodulin depedent protein kinases	NA	GO:0000166//nucleotide binding;GO:0004672//protein kinase activity	NA	K08269//serine/threonine-protein kinase ULK/ATG1 [EC:2.7.11.1]
Os03g0271100	1.95156	-5.72792	1.52947	1.27e-09	2.93529e-07	7.59177e-06	7.12e-11	6.22584e-08	2.19172e-06	RNA polymerase sigma factor	GO:0043231//intracellular membrane-bounded organelle	NA	GO:0006351//transcription, DNA-templated	K03086//RNA polymerase primary sigma factor
Os03g0284150	1.60007	1.0226	1.36088	2.42e-12	6.15598e-05	5.68088e-09	1.02e-13	1.66794e-05	1.24877e-09	Hypothetical protein	NA	NA	NA	K12129//pseudo-response regulator 7
Os03g0284900	-5.9542	-5.9542	-5.9542	8.34e-11	2.44162e-11	1.96005e-11	4.12e-12	3.89378e-12	3.6532e-12	PPR repeat domain containing protein	GO:0043231//intracellular membrane-bounded organelle	NA	NA	K17710//pentatricopeptide repeat domain-containing protein 1
Os03g0295600	-5.75489	-5.75489	-1.94753	4.39e-09	1.38571e-09	0.000321253	2.59e-10	2.4661e-10	0.000112529	protein kinase	NA	GO:0032559//adenyl ribonucleotide binding;GO:0016301//kinase activity	GO:0006464//cellular protein modification process	K04424//sterile alpha motif and leucine zipper containing kinase AZK [EC:2.7.11.25];K17535//serine/threonine-protein kinase TNNI3K [EC:2.7.11.1];K04365//B-Raf proto-oncogene serine/threonine-protein kinase [EC:2.7.11.1]
Os03g0299800	1.27085	-6.52356	1.24462	1.54e-06	1.0948e-13	1.17756e-06	1.25e-07	1.54236e-14	3.12984e-07	SAG20	GO:0043231//intracellular membrane-bounded organelle	NA	NA	NA
Os03g0307200	2.15289	1.29777	1.28461	0	2.24885e-143	2.81857e-140	0	4.19368e-145	6.73826e-142	Nicotianamine synthase OsNAS2	NA	GO:0016765//transferase activity, transferring alkyl or aryl (other than methyl) groups	GO:0000041//transition metal ion transport;GO:0018130//heterocycle biosynthetic process	K05953//nicotianamine synthase [EC:2.5.1.43]
Os03g0307300	2.60645	1.43174	1.39622	0	2.19526e-236	1.05888e-222	0	2.41382e-238	1.56124e-224	Nicotianamine synthase OsNAS1	NA	GO:0016765//transferase activity, transferring alkyl or aryl (other than methyl) groups	GO:0000041//transition metal ion transport;GO:0018130//heterocycle biosynthetic process	K05953//nicotianamine synthase [EC:2.5.1.43]
Os03g0308100	-8.03205	-10.032	-8.03205	1.05e-75	9.91668e-77	6.74502e-75	4.92e-78	3.39034e-78	2.89648e-76	Chloroplast protease OsClpP5	GO:0043231//intracellular membrane-bounded organelle	GO:0004175//endopeptidase activity	GO:0019538//protein metabolic process	K01358//ATP-dependent Clp protease, protease subunit [EC:3.4.21.92]
Os03g0312350	-7.12928	-7.12928	-7.12928	4.31e-07	1.50713e-07	1.22262e-07	3.24e-08	3.11834e-08	2.98854e-08	Hypothetical gene	GO:0031410//cytoplasmic vesicle	NA	NA	K04733//interleukin-1 receptor-associated kinase 4 [EC:2.7.11.1]
Os03g0336200	8.98584	7.60733	8.88264	1.12e-50	1.11884e-19	2.7226e-48	9.63e-53	1.20568e-20	1.68097e-49	Rice bZIP transcription activator RF2b/OsbZIP30	NA	GO:0005488//binding	NA	K20557//transcription factor VIP1
Os03g0352300	9.60177	8.76155	9.04712	3.47e-21	2.79555e-12	5.75079e-15	8.36e-23	4.22604e-13	8.8334e-16	nucleolar protein 5A	NA	NA	NA	K14564//nucleolar protein 56
Os03g0355600	1.93775	1.31411	2.04085	5.64e-23	2.46744e-09	4.26663e-27	1.23e-24	4.4531e-10	4.23394e-28	adapitin protein	GO:0030119//AP-type membrane coat adaptor complex	GO:0022892//substrate-specific transporter activity	GO:0015031//protein transport	K12392//AP-1 complex subunit beta-1
Os03g0374100	-7.97728	-5.65535	-4.80735	4.96e-23	3.96379e-22	5.98498e-21	1.07e-24	3.9464e-23	7.27224e-22	GA20734-PA	NA	NA	NA	NA
Os03g0417833	-2.24935	-1.5541	-10.9908	9.26e-30	9.46415e-19	1.65161e-72	1.51e-31	1.05498e-19	7.26202e-74	Hypothetical gene	NA	NA	NA	K18635//protein SPIRAL1 and related proteins
Os03g0421400	4.00184	3.08919	1.84472	8.56e-63	2.16966e-27	5.14461e-07	5.32e-65	1.78784e-28	1.32594e-07	erlin-2 precursor	GO:0043231//intracellular membrane-bounded organelle	NA	NA	NA
Os03g0428200	-2.11548	-2	-1.57116	2.31e-05	2.22263e-05	0.000379865	2.3e-06	5.71214e-06	0.000134959	terpene synthase, N-terminal domain containing protein	NA	NA	NA	K12742//isoprene synthase [EC:4.2.3.27];K14184//alpha-humulene/beta-caryophyllene synthase [EC:4.2.3.104 4.2.3.57]
Os03g0562200	1.84725	1.21853	1.37228	6.88e-10	0.0002908	1.56304e-05	3.74e-11	8.65002e-05	4.66882e-06	F-box domain containing protein	NA	NA	NA	K10268//F-box and leucine-rich repeat protein 2/20
Os03g0592500	1.52177	-10.7142	-1.01381	6.49e-49	4.66298e-71	5.30653e-10	5.75e-51	1.71963e-72	1.08196e-10	chlorophyll A-B binding protein	GO:0009536//plastid	NA	GO:0006091//generation of precursor metabolites and energy	K08913//light-harvesting complex II chlorophyll a/b binding protein 2
Os03g0595050	1.82491	-5.12928	-5.12928	0.000243301	0.000784141	0.000666064	2.99e-05	0.000249734	0.00024448	Hypothetical protein	GO:0031410//cytoplasmic vesicle	GO:0046872//metal ion binding	NA	K00512//steroid 17alpha-monooxygenase / 17alpha-hydroxyprogesterone deacetylase [EC:1.14.14.19 1.14.14.32]
Os03g0607200	-1.93093	2.31762	2.52263	5.23e-08	8.42312e-49	3.40895e-62	3.46e-09	4.28768e-50	1.69007e-63	GASR2 - Gibberellin-regulated GASA/GAST/Snakin family protein precursor	NA	NA	NA	NA
Os03g0646850	1.55041	-7.40088	1.515	9.01e-06	2.93312e-07	7.59107e-06	8.3e-07	6.22584e-08	2.19172e-06	Non-protein coding transcript	NA	GO:0034062//5'-3' RNA polymerase activity;GO:0001882//nucleoside binding;GO:0003676//nucleic acid binding	GO:0010467//gene expression	K03010//DNA-directed RNA polymerase II subunit RPB2 [EC:2.7.7.6]
Os03g0648450	1.9173	-7.45121	3.29782	1.58e-12	1.38611e-09	3.81473e-60	6.57e-14	2.4661e-10	1.94347e-61	plastocyanin-like domain containing protein	GO:0044424//intracellular part	GO:0043169//cation binding;GO:0005515//protein binding;GO:0032559//adenyl ribonucleotide binding	GO:0044267//cellular protein metabolic process;GO:0006950//response to stress	K09503//DnaJ homolog subfamily A member 2
Os03g0675600	-1.56404	-1.7102	-1.54027	1.4e-09	2.35555e-11	5.88048e-10	7.87e-11	3.75222e-12	1.20533e-10	phytosulfokines precursor	GO:0031410//cytoplasmic vesicle	NA	NA	NA
Os03g0678800	1.24101	-2.45943	-3.90689	2.85e-11	8.50287e-13	1.9744e-19	1.33e-12	1.25162e-13	2.5259e-20	glycosyl transferase 8 domain containing protein	NA	GO:0016740//transferase activity	NA	K20893//probable galacturonosyltransferase-like 1 [EC:2.4.1.-]
Os03g0679700	1.62236	-2.6384	-2.58496	1.35e-57	1.80171e-35	3.84157e-35	9.56e-60	1.20936e-36	3.11626e-36	thiamine biosynthesis protein thiC	GO:0043231//intracellular membrane-bounded organelle	GO:0003824//catalytic activity	GO:0006772//thiamine metabolic process	K03147//phosphomethylpyrimidine synthase [EC:4.1.99.17]
Os03g0679700	1.01804	-4.84075	-1.41614	6.34e-28	8.37713e-89	7.38676e-24	1.12e-29	2.5008e-90	8.1295e-25	thiamine biosynthesis protein thiC	GO:0043231//intracellular membrane-bounded organelle	GO:0003824//catalytic activity	GO:0006772//thiamine metabolic process	K03147//phosphomethylpyrimidine synthase [EC:4.1.99.17]
Os03g0686500	-1.89887	-10.6165	-1.64788	1.28e-31	1.86544e-96	7.27296e-27	1.93e-33	5.15472e-98	7.27468e-28	expressed protein	NA	NA	NA	NA
Os03g0700750	-1.1457	-1.55322	-4.19494	4.07e-08	4.33146e-13	1.05465e-37	2.66e-09	6.28542e-14	8.13594e-39	Hypothetical gene	NA	GO:0016702//oxidoreductase activity, acting on single donors with incorporation of molecular oxygen, incorporation of two atoms of oxygen;GO:0046914//transition metal ion binding	GO:0006633//fatty acid biosynthetic process	K15718//linoleate 9S-lipoxygenase [EC:1.13.11.58]
Os03g0708100	8.81378	7.91886	8.52748	2.25e-30	1.03293e-16	1.22875e-25	3.53e-32	1.25636e-17	1.28048e-26	phytanoyl-CoA dioxygenase	NA	NA	NA	K00477//phytanoyl-CoA hydroxylase [EC:1.14.11.18]
Os03g0718800	1.08933	1.78078	2.55499	0.00089754	8.86496e-12	1.69261e-30	0.000125719	1.37739e-12	1.53792e-31	LTPL118 - Protease inhibitor/seed storage/LTP family protein precursor	NA	NA	NA	K02883//large subunit ribosomal protein L18e
Os03g0719900	1.80255	2.27417	2.96605	5.11e-06	1.66401e-11	3.86065e-24	4.5e-07	2.62674e-12	4.2153e-25	Peptide transporter OsPTR8/OsNPF8.5	GO:0031224//intrinsic component of membrane	NA	GO:0015833//peptide transport	K14638//solute carrier family 15 (peptide/histidine transporter), member 3/4
Os03g0724700	1.38904	1.86978	2.38576	9.23e-06	3.16426e-12	3.32161e-23	8.52e-07	4.79746e-13	3.7413e-24	Maf-like protein family protein	NA	NA	NA	K06287//septum formation protein
Os03g0728100	-8.71768	-8.71768	-8.71768	4.61e-38	7.4066e-39	4.98435e-39	5.59e-40	4.62332e-40	3.7257e-40	heat shock protein DnaJ	NA	GO:0005515//protein binding	GO:0044267//cellular protein metabolic process;GO:0050896//response to stimulus	K03686//molecular chaperone DnaJ;K09510//DnaJ homolog subfamily B member 4;K09523//DnaJ homolog subfamily C member 3;K09506//DnaJ homolog subfamily A member 5
Os03g0729200	-7.42626	-7.42626	-7.42626	5.95e-12	1.64326e-12	1.31291e-12	2.61e-13	2.45064e-13	2.28422e-13	expressed protein	GO:0043231//intracellular membrane-bounded organelle	GO:0003824//catalytic activity	GO:0019725//cellular homeostasis	K10878//meiotic recombination protein SPO11;K15717//prostamide/prostaglandin F2alpha synthase [EC:1.11.1.20]
Os03g0731050	3.05703	2.94062	2.39453	6.08e-13	5.91647e-12	5.34477e-07	2.42e-14	9.10618e-13	1.37866e-07	DNA binding protein	GO:0044464//cell part	GO:0008194//UDP-glycosyltransferase activity	NA	NA
Os03g0734100	1.41761	1.93681	1.70677	6.42e-05	1.05446e-10	4.64061e-08	6.97e-06	1.74192e-11	1.09378e-08	PIII4 - Proteinase inhibitor II family protein precursor	GO:0031410//cytoplasmic vesicle	NA	NA	NA
Os03g0751600	-6.56986	-6.56986	-6.56986	1.09e-05	4.16529e-06	3.43259e-06	1.02e-06	9.89214e-07	9.55822e-07	anther-specific proline-rich protein APG precursor	NA	GO:0043169//cation binding	GO:0006812//cation transport	NA
Os03g0764150	-1.93681	-4.06609	-2.54253	0.00054194	2.93855e-08	9.71985e-06	7.18e-05	5.72928e-09	2.83808e-06	Non-protein coding transcript	NA	NA	NA	NA
Os03g0773450	6.82018	8.65105	7.53138	1.28e-10	4.70143e-39	3.20021e-18	6.45e-12	2.91752e-40	4.30812e-19	Hypothetical protein	NA	GO:0032559//adenyl ribonucleotide binding;GO:0016301//kinase activity;GO:0004871//signal transducer activity	GO:0006464//cellular protein modification process	K04733//interleukin-1 receptor-associated kinase 4 [EC:2.7.11.1]
Os03g0784800	7.49185	6.49185	7.48382	2.74e-15	7.06297e-08	7.48247e-16	9.35e-17	1.42152e-08	1.10382e-16	expressed protein	GO:0043231//intracellular membrane-bounded organelle	NA	NA	K12606//CCR4-NOT transcription complex subunit 9
Os03g0785900	-2.0776	-2.62509	-2.64746	3.49e-09	1.57748e-12	1.20856e-12	2.03e-10	2.35048e-13	2.09854e-13	Glutathione S-transferase	NA	NA	NA	K00799//glutathione S-transferase [EC:2.5.1.18]
Os03g0793500	7.18982	7.7879	8.90087	2.32e-22	7.1967e-35	7.90527e-76	5.16e-24	4.8983e-36	3.36142e-77	Casein kinase I CKI/EL1/Hd16	NA	GO:0032559//adenyl ribonucleotide binding;GO:0004672//protein kinase activity	GO:0006464//cellular protein modification process	K02218//casein kinase 1 [EC:2.7.11.1]
Os03g0794900	3.33967	-6.59991	2.55237	4.19e-46	2.93493e-07	3.83384e-21	3.98e-48	6.22584e-08	4.63016e-22	Frigida-like family protein	NA	NA	NA	K20553//5'-3' exoribonuclease 4 [EC:3.1.13.-]
Os03g0808100	1.88452	2.49221	2.6746	1.6e-06	8.03315e-14	7.28373e-17	1.3e-07	1.12478e-14	1.0327e-17	CESA2 - cellulose synthase	GO:0044464//cell part	NA	NA	K10999//cellulose synthase A [EC:2.4.1.12]
Os03g0808150	-3.27854	-3.71149	-2.64111	2.68e-08	1.48586e-09	4.73499e-07	1.72e-09	2.64784e-10	1.21638e-07	polygalacturonase	GO:0044464//cell part	NA	NA	K10999//cellulose synthase A [EC:2.4.1.12]
Os03g0819600	-8.96578	-8.96578	-8.96578	2.19e-25	4.39509e-26	3.19326e-26	4.29e-27	3.77316e-27	3.26212e-27	Golden hull and internode 1; Chalcone isomerase gh1/OsCHI	NA	GO:0016872//intramolecular lyase activity	GO:0009699//phenylpropanoid biosynthetic process;GO:0006575//cellular modified amino acid metabolic process	K01859//chalcone isomerase [EC:5.5.1.6]
Os03g0820500	-1.08594	3.55919	4.26855	9.36e-17	0	0	2.89e-18	0	0	Actin depolymerizing factor OsADF3	GO:0044464//cell part	GO:0008092//cytoskeletal protein binding	NA	K05765//cofilin
Os03g0847600	3.20482	2.59633	2.77056	4.86e-207	8.02743e-110	1.74684e-133	6.12e-210	1.95193e-111	4.35088e-135	protein kinase domain containing protein	NA	GO:0032559//adenyl ribonucleotide binding;GO:0004672//protein kinase activity	GO:0006464//cellular protein modification process	K08829//male germ cell-associated kinase [EC:2.7.11.22]
Os03g0853800	6.98868	6.76818	6.55459	2.65e-08	1.384e-07	1.76137e-06	1.69e-09	2.84802e-08	4.75716e-07	expressed protein	GO:0043231//intracellular membrane-bounded organelle	NA	NA	K17966//transmembrane protein 70, mitochondrial
Os04g0104350	-1.84246	1.33023	-3.37851	0.000216862	1.91799e-06	1.34498e-08	2.63e-05	4.3842e-07	3.03338e-09	Hypothetical protein	NA	GO:0016747//transferase activity, transferring acyl groups other than amino-acyl groups	GO:0008152//metabolic process	K00660//chalcone synthase [EC:2.3.1.74]
Os04g0122000	8.07682	8.07146	6.61471	7.89e-64	1.62282e-64	2.92031e-23	4.76e-66	6.5018e-66	3.28084e-24	disease resistance protein	GO:0043231//intracellular membrane-bounded organelle	NA	NA	K13466//EIX receptor 1/2
Os04g0127100	1.13169	-1.97514	-2.7211	3.51e-08	6.67273e-09	1.00028e-12	2.28e-09	1.24016e-09	1.7282e-13	OsSub37 - Putative Subtilisin homologue	GO:0031410//cytoplasmic vesicle	NA	NA	NA
Os04g0127200	1.12935	-1.36618	-1.53536	1.11e-102	2.90217e-64	9.97426e-77	3.33e-105	1.16729e-65	4.18866e-78	OsSub37 - Putative Subtilisin homologue	GO:0031410//cytoplasmic vesicle	NA	NA	K04733//interleukin-1 receptor-associated kinase 4 [EC:2.7.11.1];K13199//plasminogen activator inhibitor 1 RNA-binding protein;K12663//Delta(3,5)-Delta(2,4)-dienoyl-CoA isomerase [EC:5.3.3.-]
Os04g0202200	-5.72792	1.67296	1.48153	3.11e-10	4.05423e-10	7.01058e-08	1.64e-11	6.95788e-11	1.67766e-08	Hypothetical gene	GO:0031410//cytoplasmic vesicle	NA	NA	K04733//interleukin-1 receptor-associated kinase 4 [EC:2.7.11.1]
Os04g0206600	-1.02884	1.36201	1.70676	1.44e-13	3.65486e-54	1.18389e-95	5.49e-15	1.70295e-55	4.03348e-97	UDP-glucoronosyl/UDP-glucosyl transferase	GO:0043231//intracellular membrane-bounded organelle	GO:0016757//transferase activity, transferring glycosyl groups	NA	K13691//pathogen-inducible salicylic acid glucosyltransferase [EC:2.4.1.-]
Os04g0329500	6.12928	6.33985	5.9542	3.69e-07	4.79698e-09	4.63996e-07	2.74e-08	8.8227e-10	1.18903e-07	OsFBDUF21 - F-box and DUF domain containing protein	NA	NA	NA	K04505//presenilin 1 [EC:3.4.23.-]
Os04g0337500	-1.03163	-1.22936	-1.5371	0.000224807	5.72203e-06	4.24814e-08	2.73e-05	1.3782e-06	9.99148e-09	oxidoreductase, aldo/keto reductase family protein	NA	GO:0003824//catalytic activity	GO:0008152//metabolic process	K05275//pyridoxine 4-dehydrogenase [EC:1.1.1.65]
Os04g0344400	-2	-1.83007	-2.58496	0.000350144	0.000344378	5.76839e-06	4.44e-05	0.000103346	1.64162e-06	terpene synthase	NA	NA	NA	K15803//(-)-germacrene D synthase [EC:4.2.3.22 4.2.3.75];K14184//alpha-humulene/beta-caryophyllene synthase [EC:4.2.3.104 4.2.3.57];K14181//valencene/7-epi-alpha-selinene synthase [EC:4.2.3.73 4.2.3.86]
Os04g0354600	-1.9349	-5.43741	-4.70044	5.74e-06	2.50422e-14	2.65601e-13	5.1e-07	3.40956e-15	4.45734e-14	male sterility protein	NA	NA	NA	K13356//alcohol-forming fatty acyl-CoA reductase [EC:1.2.1.84]
Os04g0390000	1.63595	2.2798	-7.11894	8.5e-27	5.83691e-66	9.07148e-33	1.57e-28	2.28976e-67	7.79582e-34	2-oxoglutarate dehydrogenase E1 component, mitochondrial precursor	GO:0043231//intracellular membrane-bounded organelle	GO:0019842//vitamin binding;GO:0016624//oxidoreductase activity, acting on the aldehyde or oxo group of donors, disulfide as acceptor	GO:0006007//glucose catabolic process	K00164//2-oxoglutarate dehydrogenase E1 component [EC:1.2.4.2]
Os04g0398000	1.05679	1.68005	1.74746	5.19e-10	7.06561e-31	2.7279e-34	2.79e-11	5.3184e-32	2.26026e-35	Ethylene-responsive transcription factor OsRap2.6	NA	NA	NA	K09286//EREBP-like factor
Os04g0401700	-1.3432	-1.17115	-1.16117	2.37e-100	5.46323e-82	2.78593e-81	7.4e-103	1.76219e-83	1.11493e-82	High-affinity potassium transporter OsHAK1	GO:0044464//cell part	GO:0046873//metal ion transmembrane transporter activity	GO:0034220//ion transmembrane transport;GO:0030001//metal ion transport	K03549//KUP system potassium uptake protein
Os04g0403500	9.32867	8.65821	8.26209	9.05e-53	2.24975e-33	1.22906e-25	7.35e-55	1.5812e-34	1.28048e-26	NAD dependent epimerase/dehydratase family protein	GO:0043231//intracellular membrane-bounded organelle	GO:0048037//cofactor binding	GO:0008152//metabolic process	NA
Os04g0404400	-2.96963	1.4112	1.60023	0.000409517	9.32517e-05	2.62513e-06	5.27e-05	2.5841e-05	7.2165e-07	desiccation-related protein PCC13-62 precursor	GO:0031410//cytoplasmic vesicle	NA	NA	K01206//alpha-L-fucosidase [EC:3.2.1.51]
Os04g0410400	-1.36923	-1.1177	-1.6118	0.000103431	0.000531155	2.6497e-06	1.17e-05	0.000164405	7.29242e-07	RCLEA6 - Root cap and Late embryogenesis related family protein precursor	GO:0031410//cytoplasmic vesicle	NA	NA	NA
Os04g0449950	2.43313	-8.33092	3.00893	3.72e-30	3.22598e-12	3.20758e-57	5.91e-32	4.89272e-13	1.70425e-58	Non-protein coding transcript	NA	GO:0005488//binding	NA	K03231//elongation factor 1-alpha
Os04g0458250	-1.02647	-7.78136	-7.78136	5.98e-05	5.45251e-35	3.75969e-35	6.46e-06	3.7026e-36	3.04786e-36	Hypothetical protein	GO:0031410//cytoplasmic vesicle	NA	NA	NA
Os04g0460600	5.58496	7.61471	5.78136	0.00012588	2.22166e-19	1.28709e-05	1.45e-05	2.41558e-20	3.80694e-06	NAC transcription factor OMTN2/OsNAC2/Ostil1	GO:0044464//cell part	NA	NA	K12581//CCR4-NOT transcription complex subunit 7/8;K13126//polyadenylate-binding protein;K01054//acylglycerol lipase [EC:3.1.1.23]
Os04g0462900	1.5924	1.75364	2.79934	4.54e-08	1.0911e-10	8.77447e-37	2.98e-09	1.80416e-11	6.90758e-38	prohibitin, putative	GO:0031410//cytoplasmic vesicle	NA	NA	K17080//prohibitin 1
Os04g0488050	-6.50779	1.72102	-6.50779	6.12e-08	1.15063e-08	1.64328e-08	4.08e-09	2.17516e-09	3.73688e-09	Hypothetical gene	NA	GO:0004672//protein kinase activity	NA	K08818//cell division cycle 2-like [EC:2.7.11.22]
Os04g0488800	1.63826	-5.9542	-5.9542	0.000754083	0.00041067	0.000346567	0.000103312	0.000125085	0.000122253	Conserved hypothetical protein	NA	GO:0016301//kinase activity	NA	K20714//serine/threonine-protein kinase OXI1 [EC:2.7.11.1]
Os04g0506800	-1.01627	-1.50624	-2.43047	4.01e-13	1.14987e-24	4.58812e-46	1.58e-14	1.04061e-25	2.97652e-47	sialyltransferase family domain containing protein	GO:0031410//cytoplasmic vesicle	NA	NA	K03368//beta-galactoside alpha-2,3-sialyltransferase (sialyltransferase 4B) [EC:2.4.99.4];K00780//beta-galactoside alpha-2,3-sialyltransferase (sialyltransferase 4A) [EC:2.4.99.4]
Os04g0507900	1.74769	1.49615	1.47694	2.19e-12	6.27608e-09	8.82509e-09	9.17e-14	1.16431e-09	1.96573e-09	WD domain, G-beta repeat domain containing protein	NA	NA	NA	K17868//diphthine methyl ester acylhydrolase [EC:3.1.1.97]
Os04g0542200	1.20244	1.54115	1.00922	2.81e-10	4.2922e-19	1.72697e-07	1.47e-11	4.72626e-20	4.2764e-08	transposon protein, putative, unclassified	GO:0044464//cell part	NA	GO:0006810//transport	K01807//ribose 5-phosphate isomerase A [EC:5.3.1.6]
Os04g0559200	-5.90689	1.8413	-5.90689	3.12e-10	4.0796e-13	7.55467e-11	1.64e-11	5.90608e-14	1.46097e-11	expressed protein	NA	NA	NA	NA
Os04g0576800	-6.45943	3.04836	2.19878	1.17e-09	3.58495e-48	5.39134e-19	6.51e-11	1.84922e-49	7.02786e-20	3-oxo-5-alpha-steroid 4-dehydrogenase	GO:0016020//membrane	NA	NA	K12345//3-oxo-5-alpha-steroid 4-dehydrogenase 3 [EC:1.3.1.22 1.3.1.94]
Os04g0577375	-7.26991	-2.57874	-4.4286	3.16e-19	2.32734e-10	3.50252e-16	8.41e-21	3.917e-11	5.09318e-17	Hypothetical conserved gene	NA	NA	NA	NA
Os04g0605500	-1.12	2.38682	1.83039	2.22e-15	6.64444e-235	2.69961e-114	7.52e-17	7.39274e-237	7.79724e-116	calcium-transporting ATPase, plasma membrane-type	GO:0031224//intrinsic component of membrane	GO:0046873//metal ion transmembrane transporter activity;GO:0032559//adenyl ribonucleotide binding;GO:0019829//cation-transporting ATPase activity	GO:0009206//purine ribonucleoside triphosphate biosynthetic process;GO:0006816//calcium ion transport	K01537//Ca2+-transporting ATPase [EC:3.6.3.8]
Os04g0626400	-1.065	-1.38193	-2.46251	5.55e-22	8.05413e-34	3.96836e-73	1.26e-23	5.59338e-35	1.73128e-74	OsCHL Chloroplastic lipocalin	GO:0043231//intracellular membrane-bounded organelle	NA	NA	K10523//speckle-type POZ protein;K03098//apolipoprotein D and lipocalin family protein
Os04g0629100	6.98868	6.98868	5.97728	1.06e-14	3.11807e-15	1.21714e-07	3.76e-16	4.05558e-16	2.97194e-08	zinc finger protein	NA	GO:0046914//transition metal ion binding	NA	K11426//SET and MYND domain-containing protein
Os04g0648900	2.11415	1.81597	1.80859	5e-41	4.55643e-28	5.4023e-28	5.49e-43	3.6808e-29	5.22578e-29	AP2 domain containing protein	NA	NA	NA	K09286//EREBP-like factor
Os04g0652700	9.44501	7.2384	7.24793	4.08e-19	0.000204228	0.000180001	1.09e-20	5.9458e-05	6.09372e-05	nuclease PA3	GO:0031410//cytoplasmic vesicle	GO:0005488//binding;GO:0004518//nuclease activity	GO:0006259//DNA metabolic process	NA
Os04g0654700	8.29921	11.2384	9.67243	2.25e-30	2.12691e-241	3.19372e-81	3.53e-32	2.29978e-243	1.27981e-82	COP9 signalosome subunit 5 (CSN5)	NA	NA	NA	K09613//COP9 signalosome complex subunit 5 [EC:3.4.-.-]
Os04g0661300	8.37938	9.35315	9.65284	1.13e-30	4.09796e-62	9.996e-77	1.76e-32	1.68786e-63	4.20042e-78	ATP/GTP binding protein	NA	NA	NA	NA
Os04g0664600	1.90314	-6.26679	-6.26679	1.35e-08	1.11015e-06	9.07496e-07	8.33e-10	2.48166e-07	2.39006e-07	transferase family protein	NA	GO:0016747//transferase activity, transferring acyl groups other than amino-acyl groups	NA	K13065//shikimate O-hydroxycinnamoyltransferase [EC:2.3.1.133]
Os04g0665400	-1.50524	-1.42758	-2.53887	6.78e-14	1.95871e-13	6.54463e-28	2.53e-15	2.79012e-14	6.34802e-29	tubulin/FtsZ domain containing protein	GO:0043231//intracellular membrane-bounded organelle;GO:0032991//macromolecular complex;GO:0015630//microtubule cytoskeleton	GO:0032561//guanyl ribonucleotide binding;GO:0017111//nucleoside-triphosphatase activity	GO:0007017//microtubule-based process;GO:0009207//purine ribonucleoside triphosphate catabolic process;GO:0043623//cellular protein complex assembly	K03531//cell division protein FtsZ
Os04g0665800	1.26882	1.16412	1.41938	0.000167798	0.000401061	2.8857e-06	1.99e-05	0.000121906	7.9822e-07	expressed protein	GO:0009536//plastid	NA	NA	NA
Os04g0667100	-5.08746	-5.08746	1.4517	1.09e-05	4.16759e-06	0.000130781	1.02e-06	9.89214e-07	4.35166e-05	expressed protein	NA	NA	NA	NA
Os04g0674000	-1.3188	-2.56218	1.67206	5.29e-10	4.45671e-25	1.78832e-45	2.85e-11	3.97156e-26	1.17287e-46	expressed protein	GO:0043231//intracellular membrane-bounded organelle	NA	NA	NA
Os04g0679200	1.64628	1.65593	-7.89482	3.82e-22	5.07401e-23	3.19409e-26	8.62e-24	4.88212e-24	3.26212e-27	protein kinase	NA	NA	NA	K04733//interleukin-1 receptor-associated kinase 4 [EC:2.7.11.1]
Os04g0683900	4.80735	5.32193	5.88264	6.61e-05	1.38312e-07	3.82153e-11	7.2e-06	2.84802e-08	7.24642e-12	AT hook motif domain containing protein	NA	NA	NA	NA
Os04g0684000	-3.02975	-3.61471	-5.61471	0.000911663	7.89132e-05	6.65979e-06	0.000128319	2.16904e-05	1.91144e-06	Hypothetical protein	NA	NA	NA	NA
Os05g0113500	1.69116	-8.90689	2.87242	1.25e-31	1.08153e-34	2.6589e-139	1.87e-33	7.3923e-36	6.40556e-141	expressed protein	NA	NA	NA	K19882//O-palmitoleoyl-L-serine hydrolase [EC:3.1.1.98]
Os05g0119300	1.59975	-1.28311	-1.61947	5.3e-41	1.13156e-10	7.31225e-15	5.83e-43	1.87165e-11	1.12973e-15	glycine-rich protein A3	NA	NA	NA	NA
Os05g0135400	1.46297	-2.02359	-1.63656	2.74e-12	4.758e-08	2.4457e-06	1.16e-13	9.43572e-09	6.70328e-07	peroxidase precursor	GO:0031410//cytoplasmic vesicle	GO:0016209//antioxidant activity;GO:0005506//iron ion binding;GO:0003824//catalytic activity	GO:0008152//metabolic process;GO:0006950//response to stress	K00430//peroxidase [EC:1.11.1.7]
Os05g0136200	1.14674	1.59113	1.58599	1.61e-17	1.46852e-39	2.12945e-39	4.75e-19	9.04016e-41	1.58387e-40	CAMK_KIN1/SNF1/Nim1_like.3 - CAMK includes calcium/calmodulin depedent protein kinases	NA	GO:0032559//adenyl ribonucleotide binding;GO:0004672//protein kinase activity	GO:0006464//cellular protein modification process;GO:0023052//signaling	K07198//5'-AMP-activated protein kinase, catalytic alpha subunit [EC:2.7.11.11]
Os05g0137200	-5.97728	-5.97728	-5.97728	0.000489243	0.000214197	0.000180342	6.4e-05	6.26514e-05	6.11332e-05	ABC transporter, ATP-binding protein	GO:0031224//intrinsic component of membrane;GO:0043234//protein complex	GO:0015405//P-P-bond-hydrolysis-driven transmembrane transporter activity;GO:0032559//adenyl ribonucleotide binding;GO:0017111//nucleoside-triphosphatase activity	GO:0006810//transport;GO:0009207//purine ribonucleoside triphosphate catabolic process	K05658//ATP-binding cassette, subfamily B (MDR/TAP), member 1 [EC:3.6.3.44]
Os05g0244700	-1.65208	1.03456	1.24839	1.88e-07	1.03935e-07	1.021e-11	1.34e-08	2.12034e-08	1.87312e-12	aminotransferase domain containing protein	NA	NA	NA	K18482//4-amino-4-deoxychorismate lyase [EC:4.1.3.38]
Os05g0311037	-5.42626	-5.42626	-5.42626	0.000489341	0.000214255	0.000180384	6.4e-05	6.26514e-05	6.11332e-05	Hypothetical protein	GO:0030119//AP-type membrane coat adaptor complex	NA	GO:0015031//protein transport	K20471//coatomer subunit delta
Os05g0314100	2.55459	-8.2854	2.89326	6.65e-19	1.11002e-06	5.08517e-28	1.81e-20	2.48166e-07	4.91232e-29	LSM domain containing protein	GO:0032991//macromolecular complex	GO:0005488//binding	NA	K11096//small nuclear ribonucleoprotein D2
Os05g0322900	1.0769	-1.06694	-1.01115	7.09e-32	8.22574e-16	1.51808e-14	1.05e-33	1.03917e-16	2.38418e-15	WRKY transcription factor OsWRKY45/WRKY45-1/WRKY45-2	NA	NA	NA	K13459//disease resistance protein RPS2;K16225//probable WRKY transcription factor 52
Os05g0349800	-6.44294	3.44428	4.01341	0.000260261	1.42665e-31	5.96573e-53	3.21e-05	1.05449e-32	3.38646e-54	Embryonic abundant protein 1(OsEm1/EMP1)	NA	NA	GO:0009725//response to hormone	NA
Os05g0353200	1.94753	2.70992	2.25442	4.49e-06	5.27719e-15	2.96859e-09	3.91e-07	6.95208e-16	6.37784e-10	Hypothetical protein	GO:0043231//intracellular membrane-bounded organelle	NA	NA	NA
Os05g0364550	4.59694	5.30743	4.23266	1.96e-07	2.95142e-13	5.44512e-06	1.4e-08	4.23966e-14	1.5459e-06	Non-protein coding transcript	NA	GO:0005515//protein binding	GO:0044267//cellular protein metabolic process	K09518//DnaJ homolog subfamily B member 12
Os05g0365300	-1.65753	-8.04985	-1.49526	8.45e-06	2.78334e-19	1.89842e-05	7.74e-07	3.04082e-20	5.7171e-06	nucleotide-binding site-leucine rich repeat gene DEPG1/OsRP1L1	GO:0031410//cytoplasmic vesicle	GO:0000166//nucleotide binding	NA	K19613//leucine-rich repeat protein SHOC2;K15078//structure-specific endonuclease subunit SLX1 [EC:3.6.1.-]
Os05g0381400	-1.37587	3.8339	3.726	0.000511892	1.75303e-179	2.3516e-163	6.74e-05	2.5182e-181	4.82938e-165	AWPM-19-like membrane family protein, putative	GO:0031410//cytoplasmic vesicle	NA	NA	NA
Os05g0382600	-3.20577	-8.93369	-8.93369	1.32e-08	5.56402e-14	4.43601e-14	8.12e-10	7.72522e-15	7.14204e-15	annexin	NA	NA	NA	K17095//annexin A7/11;K17099//annexin A13
Os05g0386000	5.49185	4.58496	5.80735	1.36e-08	0.000106224	3.82365e-11	8.44e-10	2.96772e-05	7.24642e-12	expressed protein	GO:0031410//cytoplasmic vesicle	NA	NA	K20782//hydroxyproline O-arabinosyltransferase [EC:2.4.2.58]
Os05g0399400	-2.06228	2.03678	2.41377	2.29e-05	6.83402e-21	3.90014e-33	2.28e-06	7.04856e-22	3.31678e-34	CHIT5 - Chitinase family protein precursor	GO:0031410//cytoplasmic vesicle	GO:0030247//polysaccharide binding;GO:0004568//chitinase activity	GO:0006026//aminoglycan catabolic process;GO:0009607//response to biotic stimulus	K20547//basic endochitinase B [EC:3.2.1.14];K01183//chitinase [EC:3.2.1.14]
Os05g0426350	1.16993	2.21632	1.75803	0.000831351	5.62128e-18	4.18152e-10	0.000114988	6.4731e-19	8.47072e-11	Hypothetical protein	NA	GO:0016740//transferase activity	NA	K20890//xylan alpha-glucuronosyltransferase [EC:2.4.1.-]
Os05g0427100	-7.71425	-7.71425	-7.71425	1.92e-22	3.95804e-23	2.96944e-23	4.25e-24	3.79698e-24	3.33682e-24	PB1 domain containing protein	NA	NA	NA	NA
Os05g0456300	1.0169	1.36122	1.19719	9.58e-13	5.40052e-26	2.69505e-19	3.9e-14	4.65606e-27	3.46842e-20	oxidoreductase, aldo/keto reductase family protein	NA	GO:0003824//catalytic activity	GO:0008152//metabolic process	K00011//aldehyde reductase [EC:1.1.1.21]
Os05g0468750	1.92961	2.39341	1.2076	1.18e-15	9.95733e-29	1.18062e-05	3.91e-17	7.88254e-30	3.48302e-06	Hypothetical gene	GO:0031224//intrinsic component of membrane	GO:0015101//organic cation transmembrane transporter activity	GO:0015696//ammonium transport	K03320//ammonium transporter, Amt family
Os05g0486100	7.45121	6.70044	5.52356	1.04e-27	1.03315e-16	1.21687e-07	1.86e-29	1.25636e-17	2.97194e-08	leucine-rich repeat family protein	GO:0031410//cytoplasmic vesicle	NA	NA	K04733//interleukin-1 receptor-associated kinase 4 [EC:2.7.11.1]
Os05g0495200	2.46632	-3.66297	1.19502	1.94e-20	3.84586e-06	0.000518258	4.82e-22	9.0843e-07	0.000187007	bZIP transcription factor OsbZIP44	NA	GO:0003677//DNA binding	GO:0006351//transcription, DNA-templated	NA
Os05g0499800	6.40939	8.77479	7.89482	1.74e-11	2.05584e-62	1.13085e-33	7.98e-13	8.4246e-64	9.5128e-35	UDP-glucoronosyl and UDP-glucosyl transferase domain containing protein	NA	GO:0016740//transferase activity	NA	K13496//UDP-glucosyl transferase 73C [EC:2.4.1.-]
Os05g0500900	-2.35614	1.50779	-1.32757	8.3e-08	5.8112e-13	0.000216899	5.62e-09	8.47366e-14	7.42622e-05	GH3 family protein OsGH3-4	NA	NA	GO:0009314//response to radiation;GO:0009725//response to hormone	K14487//auxin responsive GH3 gene family
Os05g0515500	-1.24716	1.37851	1.50719	0.000409733	1.02281e-11	1.21537e-14	5.27e-05	1.59373e-12	1.90109e-15	O-methyltransferase	NA	GO:0008168//methyltransferase activity	NA	K16040//trans-resveratrol di-O-methyltransferase [EC:2.1.1.240];K13259//2,7,4'-trihydroxyisoflavanone 4'-O-methyltransferase / isoflavone 4'-O-methyltransferase [EC:2.1.1.212 2.1.1.46]
Os05g0526900	-1.1014	1.24827	1.27549	0.000296871	1.38777e-11	3.66083e-12	3.71e-05	2.18162e-12	6.534e-13	anthocyanidin 5,3-O-glucosyltransferase	GO:0043231//intracellular membrane-bounded organelle	GO:0016757//transferase activity, transferring glycosyl groups	NA	K12938//anthocyanidin 5,3-O-glucosyltransferase [EC:2.4.1.-];K08237//hydroquinone glucosyltransferase [EC:2.4.1.218]
Os05g0542500	-1.53343	6.25457	7.01459	2.7e-06	0	0	2.27e-07	0	0	Embryonic abundant protein 3 (OsLEA3)	NA	NA	NA	NA
Os05g0555600	1.65803	2.5014	2.13409	5.96e-10	3.42734e-30	8.26865e-20	3.22e-11	2.6192e-31	1.04585e-20	NADH-glutamate synthase 2 (OsNADH-GOGAT2)	NA	GO:0015930//glutamate synthase activity;GO:0000166//nucleotide binding;GO:0046914//transition metal ion binding;GO:0050662//coenzyme binding;GO:0051540//metal cluster binding	GO:0006536//glutamate metabolic process	K00264//glutamate synthase (NADPH/NADH) [EC:1.4.1.13 1.4.1.14]
Os05g0572000	1.10726	2.49336	3.05579	0.000346023	1.10561e-31	1.25233e-57	4.38e-05	8.15172e-33	6.62086e-59	AP2 domain containing protein	NA	NA	NA	K09286//EREBP-like factor
Os06g0104400	-6.84549	1.93587	1.926	3.12e-10	6.93767e-15	7.07192e-15	1.64e-11	9.19394e-16	1.09148e-15	IQ calmodulin-binding motif family protein	NA	NA	NA	NA
Os06g0107100	1.28554	-1.3356	-2.6923	1.37e-11	1.17601e-05	4.12512e-13	6.2e-13	2.92742e-06	6.97928e-14	expressed protein	GO:0043231//intracellular membrane-bounded organelle	NA	NA	K10752//histone-binding protein RBBP4
Os06g0114700	-5.90689	2.58496	1.79355	0.000909252	3.63811e-12	3.88204e-05	0.000127622	5.53394e-13	1.21017e-05	expressed protein	GO:0031410//cytoplasmic vesicle	NA	NA	NA
Os06g0119100	1.19592	-5.78136	-5.78136	0.000321366	7.07984e-10	5.71059e-10	4.04e-05	1.2352e-10	1.1684e-10	expressed protein	GO:0044464//cell part	NA	NA	NA
Os06g0127600	1.28109	1.19579	1.06559	2.62e-09	2.05794e-08	8.71872e-07	1.51e-10	3.9656e-09	2.28958e-07	Similar to Glutathione transporter	GO:0044464//cell part	NA	NA	NA
Os06g0179400	1.38773	-1.32193	-6.90689	1.55e-08	0.000697913	2.94822e-15	9.66e-10	0.00022003	4.46568e-16	Hypothetical protein	NA	NA	NA	NA
Os06g0179500	-2.55695	-3.16993	-1.4245	2.53e-08	3.38444e-11	0.000143152	1.61e-09	5.44686e-12	4.78932e-05	plant protein of unknown function domain containing protein	NA	NA	NA	NA
Os06g0188875	-6.14975	-6.14975	-6.14975	3.9e-05	1.55868e-05	1.29096e-05	4.05e-06	3.9431e-06	3.82246e-06	Hypothetical protein	GO:0043231//intracellular membrane-bounded organelle;GO:0031410//cytoplasmic vesicle	NA	NA	K05387//glutamate receptor, ionotropic, plant
Os06g0204100	-1.09456	-1.1941	-1.41649	2.04e-10	3.1381e-12	5.7442e-16	1.05e-11	4.75698e-13	8.43156e-17	cytochrome P450	NA	GO:0005506//iron ion binding;GO:0016491//oxidoreductase activity	NA	K13083//flavonoid 3',5'-hydroxylase [EC:1.14.13.88];K07410//cytochrome P450 family 1 subfamily B polypeptide 1 [EC:1.14.14.1];K00512//steroid 17alpha-monooxygenase / 17alpha-hydroxyprogesterone deacetylase [EC:1.14.14.19 1.14.14.32];K05280//flavonoid 3'-monooxygenase [EC:1.14.13.21]
Os06g0216000	-1.03213	-2.53087	-1.80671	1.44e-13	5.54573e-49	1.98455e-32	5.49e-15	2.81574e-50	1.71854e-33	12-oxophytodienoate reductase 2	NA	GO:0000166//nucleotide binding;GO:0003824//catalytic activity	NA	K05894//12-oxophytodienoic acid reductase [EC:1.3.1.42]
Os06g0268750	-1.03185	-1.98122	-1.07102	0.000687251	1.01987e-09	0.000152821	9.35e-05	1.79478e-10	5.1293e-05	Hypothetical protein	NA	GO:0008233//peptidase activity	NA	K00924
Os06g0274950	8.58871	7.78136	5.78136	6.51e-40	3.02294e-23	6.64046e-06	7.42e-42	2.88256e-24	1.90327e-06	Hypothetical gene	GO:0043231//intracellular membrane-bounded organelle	GO:0046914//transition metal ion binding;GO:0001071//nucleic acid binding transcription factor activity;GO:0003676//nucleic acid binding	GO:0009791//post-embryonic development;GO:0009648//photoperiodism	K12135//zinc finger protein CONSTANS
Os06g0320300	6.40939	7.40939	6.91886	1.92e-07	8.00431e-16	1.94568e-11	1.37e-08	1.01036e-16	3.62282e-12	expressed protein	NA	NA	NA	NA
Os06g0336200	2.3842	2.06502	3.60561	2.42e-82	4.92875e-56	2.2465e-295	9.75e-85	2.22314e-57	2.48422e-297	aquaporin protein OsTIP2;2	GO:0031224//intrinsic component of membrane	NA	GO:0006810//transport	K09873//aquaporin TIP
Os06g0499500	-4.85798	3.01854	2.75673	0.000489047	2.89363e-20	1.25436e-15	6.4e-05	3.04796e-21	1.86862e-16	GH3 family protein OsGH3-7	NA	NA	GO:0009314//response to radiation;GO:0009725//response to hormone	K14487//auxin responsive GH3 gene family
Os06g0560000	-2.14439	-1.24257	-1.53434	5.69e-08	0.000201737	8.72053e-06	3.79e-09	5.86538e-05	2.53458e-06	ferroportin1 domain containing protein	GO:0016020//membrane	NA	GO:0006826//iron ion transport	K14685//solute carrier family 40 (iron-regulated transporter), member 1
Os06g0584200	2.77372	2.03449	2.16474	2.89e-13	3.02663e-06	2.39307e-07	1.13e-14	7.06936e-07	5.99954e-08	expressed protein	GO:0031410//cytoplasmic vesicle	NA	NA	NA
Os06g0608800	1.41181	1.06916	1.16419	3.46e-10	6.72769e-06	3.79704e-07	1.83e-11	1.63114e-06	9.6633e-08	copine-1	NA	GO:0046914//transition metal ion binding	NA	K16280//E3 ubiquitin-protein ligase RGLG [EC:2.3.2.27]
Os06g0624900	6.65821	7.49185	6.22882	9.93e-08	1.21263e-14	3.41945e-06	6.81e-09	1.62791e-15	9.51532e-07	zinc-binding protein	NA	NA	NA	NA
Os06g0624900	-1.34671	-8.33539	-8.33539	6.77e-06	2.2285e-26	1.61259e-26	6.1e-07	1.88987e-27	1.63123e-27	zinc-binding protein	NA	NA	NA	NA
Os06g0633800	1.86014	1.5025	1.45372	8.65e-21	1.11864e-12	7.85495e-12	2.11e-22	1.65541e-13	1.4299e-12	amino acid transporter	GO:0031224//intrinsic component of membrane	NA	NA	K14207//solute carrier family 38 (sodium-coupled neutral amino acid transporter), member 2
Os06g0644500	7.82018	6.82018	6.80735	1.58e-37	4.392e-19	4.1533e-19	1.95e-39	4.8396e-20	5.3834e-20	palmitoyltransferase TIP1	GO:0044464//cell part	GO:0046914//transition metal ion binding	NA	K20032//palmitoyltransferase ZDHHC13/17 [EC:2.3.1.225]
Os06g0676700	-5.97728	-5.97728	-5.97728	4.31e-11	1.24454e-11	9.97176e-12	2.07e-12	1.95028e-12	1.8268e-12	glycosyl hydrolase, family 31	GO:0031410//cytoplasmic vesicle	GO:0004558//alpha-1,4-glucosidase activity;GO:0005488//binding	GO:0044238//primary metabolic process	K01187//alpha-glucosidase [EC:3.2.1.20]
Os06g0703500	5.97728	6.90689	5.97728	1.36e-08	1.33666e-17	4.2651e-09	8.44e-10	1.56225e-18	9.28236e-10	OsSPL12 - SBP-box gene family member	NA	NA	NA	K20641//Rho GTPase-activating protein 20;K13415//protein brassinosteroid insensitive 1 [EC:2.7.10.1 2.7.11.1]
Os06g0720500	5.90689	4.9542	4.39232	8.99e-22	1.08647e-11	1.21648e-07	2.08e-23	1.69633e-12	2.97194e-08	START domain containing protein	NA	NA	NA	K09338//homeobox-leucine zipper protein
Os06g0730900	-7.02237	-7.02237	-7.02237	2.62e-16	6.36759e-17	4.95956e-17	8.34e-18	7.67676e-18	6.98212e-18	signal peptide peptidase-like 2B	GO:0031224//intrinsic component of membrane;GO:0031410//cytoplasmic vesicle	GO:0004175//endopeptidase activity	NA	K09597//signal peptide peptidase-like 2B [EC:3.4.23.-]
Os07g0108400	7.13955	7.70044	6.47573	1.36e-08	1.84369e-13	6.6368e-06	8.44e-10	2.6229e-14	1.90327e-06	expressed protein	NA	NA	NA	K01537//Ca2+-transporting ATPase [EC:3.6.3.8];K12486//stromal membrane-associated protein
Os07g0111600	1.04709	-5.13614	2.19478	8.46e-05	4.83167e-14	5.19036e-29	9.4e-06	6.6857e-15	4.89778e-30	Ser/Thr protein phosphatase family protein	GO:0031410//cytoplasmic vesicle	GO:0043169//cation binding;GO:0016791//phosphatase activity	NA	K14407//cleavage stimulation factor subunit 2
Os07g0130450	3.11042	3.28204	2.88042	2.12e-07	4.18223e-09	2.20409e-06	1.52e-08	7.6549e-10	6.01902e-07	Hypothetical protein	GO:0031410//cytoplasmic vesicle	GO:0000166//nucleotide binding;GO:0004672//protein kinase activity	NA	K04733//interleukin-1 receptor-associated kinase 4 [EC:2.7.11.1]
Os07g0133025	-5.67243	-5.67243	-5.67243	3.02e-06	1.11093e-06	9.07769e-07	2.56e-07	2.48166e-07	2.39006e-07	Hypothetical protein	GO:0031410//cytoplasmic vesicle	GO:0000166//nucleotide binding;GO:0004672//protein kinase activity	NA	K04733//interleukin-1 receptor-associated kinase 4 [EC:2.7.11.1]
Os07g0152200	5.12928	6.58496	3.90689	9.46e-10	1.04995e-27	0.000180071	5.21e-11	8.56954e-29	6.09372e-05	receptor-like protein kinase 2 precursor	GO:0031410//cytoplasmic vesicle	NA	NA	K00924;K17422//large subunit ribosomal protein L41
Os07g0162100	-1.42041	-4.26411	-4.02707	1.24e-06	2.16483e-22	1.35611e-21	9.9e-08	2.13724e-23	1.60743e-22	3-oxo-5-alpha-steroid 4-dehydrogenase	GO:0016020//membrane;GO:0031410//cytoplasmic vesicle	NA	NA	K12343//3-oxo-5-alpha-steroid 4-dehydrogenase 1 [EC:1.3.1.22];K10258//very-long-chain enoyl-CoA reductase [EC:1.3.1.93]
Os07g0191600	5.72792	6.06609	6.08746	6.61e-05	1.02927e-06	9.03671e-07	7.2e-06	2.29038e-07	2.37832e-07	ABC transporter protein STR2	NA	NA	NA	NA
Os07g0210000	1.23133	1.54253	1.58496	2.26e-07	4.40891e-13	6.10361e-14	1.62e-08	6.4001e-14	9.89118e-15	ATEXO70F1	NA	NA	NA	K07195//exocyst complex component 7
Os07g0218700	-3.94342	1.41954	-3.32193	1.38e-16	3.22617e-14	5.49979e-15	4.3e-18	4.422e-15	8.44206e-16	cytochrome P450	GO:0031410//cytoplasmic vesicle	NA	NA	K07418//cytochrome P450 family 2 subfamily J [EC:1.14.14.1];K21291//ent-cassadiene C2-hydroxylase [EC:1.14.13.-];K16083//ent-isokaurene C2-hydroxylase [EC:1.14.13.143]
Os07g0258100	1.30689	1.01065	1.28513	1.5e-06	0.000362889	8.18216e-07	1.22e-07	0.00010928	2.14372e-07	alanyl-tRNA synthetase family protein	NA	NA	NA	K01872//alanyl-tRNA synthetase [EC:6.1.1.7]
Os07g0295400	1.87447	1.09115	1.63631	5.05e-18	1.41324e-05	1.99706e-13	1.45e-19	3.55118e-06	3.32572e-14	expressed protein	GO:0043231//intracellular membrane-bounded organelle	NA	NA	K14308//nuclear pore complex protein Nup54
Os07g0418500	-1.29373	-1.85561	-2.44057	0.000464287	4.51247e-07	2.77498e-09	6.03e-05	9.74552e-08	5.95166e-10	cytochrome P450 72A1	GO:0031410//cytoplasmic vesicle	GO:0005506//iron ion binding;GO:0016491//oxidoreductase activity	GO:0008152//metabolic process	K20660//cytochrome P450 family 709
Os07g0418600	-1.04805	3.52126	3.00278	2.67e-05	1.38709e-264	1.08094e-159	2.68e-06	1.35855e-266	2.26542e-161	Repetitive protein proline-rich protein (RePRP2.2)	NA	NA	NA	K20101//ATP-dependent RNA helicase DHX34 [EC:3.6.4.13]
Os07g0424400	1.76134	-7.8009	2.31154	1.37e-26	2.22919e-26	3.15928e-56	2.56e-28	1.88987e-27	1.70354e-57	CESA3 - cellulose synthase	GO:0044464//cell part	NA	NA	K10999//cellulose synthase A [EC:2.4.1.12]
Os07g0452700	1.05199	1.08356	1.64121	4.63e-07	5.64008e-08	1.61512e-20	3.48e-08	1.12587e-08	1.99567e-21	expressed protein	NA	NA	NA	NA
Os07g0486500	5.61471	7.12928	6.56986	1.83e-05	2.04357e-16	1.94705e-11	1.79e-06	2.5171e-17	3.62282e-12	small G protein family protein	GO:0044464//cell part	NA	GO:0023052//signaling	K20642//Rho GTPase-activating protein 22/24/25;K18470//Rho GTPase-activating protein 1
Os07g0501100	1.04136	1.01924	-3.21917	2.34e-27	1.21597e-26	2.36929e-61	4.25e-29	1.0258e-27	1.1896e-62	chalcone synthase	NA	GO:0016747//transferase activity, transferring acyl groups other than amino-acyl groups	GO:0008152//metabolic process	K00660//chalcone synthase [EC:2.3.1.74];K17212//bisdemethoxycurcumin synthase [EC:2.3.1.211]
Os07g0506000	1.59266	2.32655	2	3.2e-12	7.27579e-34	9.46693e-23	1.37e-13	5.05094e-35	1.07778e-23	domain of unknown function domain containing protein	GO:0044464//cell part	NA	NA	NA
Os07g0510500	1.12792	-1.83753	-3.56598	6.92e-25	2.75106e-24	1.73214e-50	1.38e-26	2.5299e-25	1.02293e-51	UDP-glucoronosyl and UDP-glucosyl transferase domain containing protein	NA	NA	NA	K08237//hydroquinone glucosyltransferase [EC:2.4.1.218]
Os07g0529000	-2.24958	3.67136	2.91402	2.7e-48	0	0	2.44e-50	0	0	isocitrate lyase	GO:0005777//peroxisome	GO:0016833//oxo-acid-lyase activity	GO:0044262//cellular carbohydrate metabolic process;GO:0043436//oxoacid metabolic process;GO:0009060//aerobic respiration	K01637//isocitrate lyase [EC:4.1.3.1]
Os07g0586200	6.61471	7.81378	7.43463	1.37e-06	8.00596e-16	2.55638e-12	1.1e-07	1.01036e-16	4.52706e-13	acetylcholinesterase AChE	GO:0043231//intracellular membrane-bounded organelle;GO:0031410//cytoplasmic vesicle	GO:0016787//hydrolase activity	GO:0044238//primary metabolic process	K01206//alpha-L-fucosidase [EC:3.2.1.51]
Os07g0586550	6.74147	8.30834	7.05528	1.39e-15	4.97366e-48	2.7e-20	4.66e-17	2.57854e-49	3.36318e-21	Hypothetical protein	NA	GO:0032559//adenyl ribonucleotide binding;GO:0003824//catalytic activity	GO:0043412//macromolecule modification	K10685//ubiquitin-like 1-activating enzyme E1 B [EC:6.2.1.45]
Os07g0599700	1.65748	2.66687	2.98129	0.000163744	1.11638e-15	1.04677e-21	1.93e-05	1.42375e-16	1.23691e-22	igA FC receptor precursor	NA	NA	NA	NA
Os07g0600700	7.22882	8.55075	6.22882	6.59e-11	2.66173e-28	6.63863e-06	3.21e-12	2.13492e-29	1.90327e-06	X8 domain containing protein	GO:0031410//cytoplasmic vesicle	NA	NA	K19891//glucan endo-1,3-beta-glucosidase 1/2/3 [EC:3.2.1.39]
Os07g0618400	-1.21723	1.42084	1.69286	8.74e-10	1.43904e-32	1.21729e-50	4.79e-11	1.03583e-33	7.16958e-52	STRUBBELIG-RECEPTOR FAMILY 6 precursor	NA	GO:0032559//adenyl ribonucleotide binding;GO:0016301//kinase activity	GO:0006464//cellular protein modification process	K04733//interleukin-1 receptor-associated kinase 4 [EC:2.7.11.1];K13941//2-amino-4-hydroxy-6-hydroxymethyldihydropteridine diphosphokinase / dihydropteroate synthase [EC:2.7.6.3 2.5.1.15];K04730//interleukin-1 receptor-associated kinase 1 [EC:2.7.11.1]
Os07g0620300	-1.20123	1.65135	1.1022	1.94e-07	6.28798e-36	7.85836e-14	1.39e-08	4.18126e-37	1.28217e-14	adaptor complexes medium subunit family domain containing protein	GO:0030119//AP-type membrane coat adaptor complex	NA	GO:0015031//protein transport	K12402//AP-4 complex subunit mu-1
Os07g0630800	-6.6865	-2.43857	-2.77961	3.17e-08	8.47858e-05	2.04697e-05	2.05e-09	2.3371e-05	6.18226e-06	lactate/malate dehydrogenase	GO:0043231//intracellular membrane-bounded organelle	GO:0016615//malate dehydrogenase activity	GO:0043648//dicarboxylic acid metabolic process;GO:0005975//carbohydrate metabolic process	K00026//malate dehydrogenase [EC:1.1.1.37]
Os07g0631900	1.04699	-12.4752	-2.21902	2.97e-16	3.24091e-58	3.22834e-24	9.52e-18	1.40342e-59	3.5147e-25	RNP29, substrate for pCKII	NA	NA	NA	NA
Os07g0633100	-6.65821	2.67494	-6.65821	4.31e-07	2.66222e-25	1.22301e-07	3.24e-08	2.35016e-26	2.98854e-08	X8 domain containing protein	GO:0031410//cytoplasmic vesicle	NA	NA	K19892//glucan endo-1,3-beta-glucosidase 4 [EC:3.2.1.39]
Os07g0641700	1.27439	-9.17991	1.69738	5.55e-06	6.33921e-12	3.98833e-12	4.91e-07	9.76842e-13	7.13428e-13	chaperonin	GO:0044424//intracellular part	NA	GO:0044267//cellular protein metabolic process	K04078//chaperonin GroES
Os07g0647550	-12.2583	-1.61081	-3.87457	8.29e-100	3.89408e-27	3.82912e-72	2.63e-102	3.2393e-28	1.69171e-73	Non-protein coding transcript	GO:0005743//mitochondrial inner membrane	GO:0015002//heme-copper terminal oxidase activity	NA	NA
Os07g0654450	1.26074	-1.67738	-1.96934	2.54e-06	0.000156216	1.12931e-05	2.12e-07	4.47172e-05	3.32452e-06	expressed protein	GO:0044464//cell part	NA	NA	NA
Os07g0660500	-7.07682	-7.07682	-7.07682	5.94e-12	1.6424e-12	1.31251e-12	2.61e-13	2.45064e-13	2.28422e-13	cis-zeatin O-glucosyltransferase	NA	GO:0016740//transferase activity	NA	K13495//cis-zeatin O-glucosyltransferase [EC:2.4.1.215]
Os07g0682100	7.18982	7.53138	6.65821	7.15e-07	2.44146e-09	2.49796e-05	5.5e-08	4.40366e-10	7.6147e-06	Hypothetical protein	NA	NA	NA	NA
Os07g0688700	1.04532	1.63164	1.63972	5.02e-12	9.22019e-36	2.42497e-36	2.18e-13	6.15996e-37	1.91924e-37	retrotransposon protein	NA	NA	NA	NA
Os08g0102700	8.61287	9.14338	9.37504	6.48e-66	1.20535e-96	1.33752e-113	3.63e-68	3.32442e-98	3.89836e-115	harpin-induced protein 1 domain containing protein	NA	NA	NA	NA
Os08g0102700	-1.10844	-1.29328	-1.06644	1.62e-23	1.26114e-30	7.274e-23	3.42e-25	9.54882e-32	8.25438e-24	harpin-induced protein 1 domain containing protein	NA	NA	NA	NA
Os08g0116632	-7.13955	-7.13955	-7.13955	1.09e-05	4.16713e-06	3.43389e-06	1.02e-06	9.89214e-07	9.55822e-07	Hypothetical gene	NA	NA	NA	K19525//vacuolar protein sorting-associated protein 13A/C
Os08g0136725	-10.5038	-5.91886	-10.5038	1.2e-70	3.36782e-66	6.56569e-72	6.1e-73	1.31501e-67	2.90418e-73	Non-protein coding transcript	GO:0031410//cytoplasmic vesicle	NA	NA	K04733//interleukin-1 receptor-associated kinase 4 [EC:2.7.11.1]
Os08g0203501	1.31489	-2.11314	-2.30796	2.08e-12	2.5205e-10	2.52531e-11	8.69e-14	4.25064e-11	4.73268e-12	Non-protein coding transcript	NA	NA	NA	K04733//interleukin-1 receptor-associated kinase 4 [EC:2.7.11.1]
Os08g0292000	-4.39232	1.68806	1.41504	3.58e-08	1.28288e-09	1.49839e-06	2.33e-09	2.2754e-10	4.01572e-07	Homeobox domain containing protein	NA	NA	NA	K09338//homeobox-leucine zipper protein
Os08g0338900	1.80183	1.00385	1.87096	1.57e-29	1.00527e-07	2.99985e-33	2.59e-31	2.04976e-08	2.5472e-34	enhancer of polycomb	NA	NA	NA	K11322//enhancer of polycomb-like protein
Os08g0343000	2.00681	2.30544	-8.04439	2.5e-50	2.5006e-74	3.75847e-35	2.16e-52	8.7777e-76	3.04786e-36	cysteine-rich receptor-like protein kinase 35 precursor	GO:0043231//intracellular membrane-bounded organelle	NA	NA	K04733//interleukin-1 receptor-associated kinase 4 [EC:2.7.11.1];K04730//interleukin-1 receptor-associated kinase 1 [EC:2.7.11.1]
Os08g0357000	7.31288	6.45943	7.62205	6.59e-11	2.00289e-06	4.39351e-14	3.21e-12	4.58874e-07	7.069e-15	wound responsive protein	NA	NA	NA	K08999//uncharacterized protein
Os08g0387700	3.09311	3.04731	2.34104	2.27e-11	2.34039e-11	1.061e-05	1.05e-12	3.72562e-12	3.11084e-06	resistance protein LR10	NA	NA	NA	K13457//disease resistance protein RPM1
Os08g0430600	9.17742	9.07948	9.16239	1.59e-37	9.12039e-36	3.80127e-38	1.95e-39	6.0909e-37	2.89842e-39	expressed protein	GO:0043231//intracellular membrane-bounded organelle	NA	NA	NA
Os08g0444500	-1.75226	-1.8375	-2.68299	1.64e-11	8.79402e-13	4.83509e-20	7.51e-13	1.29517e-13	6.06598e-21	expressed protein	GO:0043231//intracellular membrane-bounded organelle	NA	NA	NA
Os08g0468100	-1.04134	-1.25815	-4.38014	1.16e-07	1.20898e-10	1.96573e-43	8.04e-09	2.00318e-11	1.34047e-44	nitrate reductase	NA	GO:0008940//nitrate reductase activity;GO:0005506//iron ion binding;GO:0050662//coenzyme binding	GO:0006091//generation of precursor metabolites and energy;GO:0042126//nitrate metabolic process	K10534//nitrate reductase (NAD(P)H) [EC:1.7.1.1 1.7.1.2 1.7.1.3]
Os08g0469050	6.32193	6.96578	6.70044	1.37e-06	1.63792e-10	4.26407e-09	1.1e-07	2.73314e-11	9.28236e-10	Conserved hypothetical protein	NA	GO:0004175//endopeptidase activity	GO:0019538//protein metabolic process	K02882//large subunit ribosomal protein L18Ae;K01381//saccharopepsin [EC:3.4.23.25];K19025//AP-5 complex subunit zeta-1
Os08g0469100	-6.74147	-6.74147	-6.74147	1.64e-08	5.3258e-09	4.28937e-09	1.03e-09	9.83008e-10	9.3442e-10	aspartic proteinase nepenthesin-1 precursor	NA	GO:0004175//endopeptidase activity	GO:0019538//protein metabolic process	K02882//large subunit ribosomal protein L18Ae;K01381//saccharopepsin [EC:3.4.23.25];K19025//AP-5 complex subunit zeta-1
Os08g0473900	-3.00744	-2.55493	-2.41167	6.2e-135	5.17422e-115	8.2509e-108	1.35e-137	1.19058e-116	2.54168e-109	α-amylase OsAmy3D	GO:0031410//cytoplasmic vesicle	GO:0046872//metal ion binding;GO:0016160//amylase activity	GO:0044238//primary metabolic process	K01176//alpha-amylase [EC:3.2.1.1]
Os08g0473900	-5.16993	-5.16993	-5.16993	0.000907895	0.000410143	0.000346128	0.000127622	0.000125085	0.000122253	α-amylase OsAmy3D	GO:0031410//cytoplasmic vesicle	GO:0046872//metal ion binding;GO:0016160//amylase activity	GO:0044238//primary metabolic process	K01176//alpha-amylase [EC:3.2.1.1]
Os08g0482500	1.91194	1.65896	-6.24793	9e-09	1.03317e-06	1.76814e-06	5.47e-10	2.30012e-07	4.77962e-07	expressed protein	NA	NA	NA	NA
Os08g0503700	2.09265	2.35107	1.49381	3.31e-11	8.56659e-16	2.15257e-05	1.57e-12	1.08425e-16	6.5142e-06	citrate transporter	GO:0044464//cell part	NA	GO:0030001//metal ion transport	K14445//solute carrier family 13 (sodium-dependent dicarboxylate transporter), member 2/3/5
Os08g0513300	1.00931	1.00699	1.58652	4.6e-08	1.82969e-08	5.3445e-24	3.01e-09	3.50712e-09	5.8636e-25	expressed protein	GO:0043231//intracellular membrane-bounded organelle	NA	NA	K17413//small subunit ribosomal protein S35
Os08g0517700	2.17719	2.79796	2.56847	1.64e-07	4.07666e-15	4.98623e-12	1.16e-08	5.34284e-16	8.97446e-13	oxysterol-binding protein	NA	NA	NA	K20464//oxysterol-binding protein-related protein 5/8
Os08g0536150	7.29462	4.52356	8.41363	3.85e-24	0.00075222	2.87539e-54	7.91e-26	0.000238664	1.59967e-55	Hypothetical protein	NA	NA	NA	NA
Os08g0544400	-1.1074	2.80222	2.2236	6.74e-11	1.17632e-266	1.92846e-137	3.3e-12	1.13367e-268	4.69662e-139	Plant PDR ABC transporter associated domain containing protein	GO:0044464//cell part	NA	NA	K05681//ATP-binding cassette, subfamily G (WHITE), member 2
Os08g0548200	5.13222	5.04938	5.11805	3.48e-147	7.47622e-139	6.23698e-147	6.65e-150	1.43713e-140	1.43686e-148	ER lumen protein retaining receptor	GO:0031224//intrinsic component of membrane;GO:0043231//intracellular membrane-bounded organelle	GO:0005048//signal sequence binding;GO:0004871//signal transducer activity	GO:0035437//maintenance of protein localization in endoplasmic reticulum	K10949//ER lumen protein retaining receptor
Os08g0557600	2.94057	-6.98868	-6.98868	7.74e-24	1.55771e-05	1.29004e-05	1.61e-25	3.9431e-06	3.82246e-06	monodehydroascorbate reductase	GO:0044424//intracellular part	GO:0003824//catalytic activity;GO:0050662//coenzyme binding	GO:0019725//cellular homeostasis;GO:0008152//metabolic process	K08232//monodehydroascorbate reductase (NADH) [EC:1.6.5.4]
Os09g0104200	8.16491	8.48784	8.23362	9.01e-22	5.28629e-28	1.47661e-23	2.08e-23	4.2773e-29	1.64025e-24	DNA repair protein OsRAD51D	NA	GO:0005488//binding	NA	K10871//RAD51-like protein 3
Os09g0110300	4.57827	6.56196	7.80282	2.66e-34	3.86249e-161	0	3.62e-36	6.31508e-163	0	cyclase-like protein OsCYL4/OsCYL4a/OsCYL4b	GO:0031410//cytoplasmic vesicle	NA	NA	NA
Os09g0115400	-7.91289	-7.91289	-1.24046	4.65e-18	1.08331e-18	0.000224134	1.33e-19	1.2121e-19	7.68928e-05	polyadenylate-binding protein	NA	NA	NA	K13126//polyadenylate-binding protein
Os09g0244900	1.96963	2.74359	3.27433	1.55e-18	1.64011e-47	1.19243e-81	4.32e-20	8.57152e-49	4.7564e-83	transport protein particle component, Bet3, domain containing protein	NA	GO:0005506//iron ion binding;GO:0009975//cyclase activity	GO:0006164//purine nucleotide biosynthetic process	K20304//trafficking protein particle complex subunit 6
Os09g0248100	9.18982	9.1267	7.67243	1.88e-55	1.01428e-53	2.09946e-19	1.4e-57	4.75774e-55	2.69142e-20	fasciclin-like arabinogalactan protein 8 precursor	GO:0031410//cytoplasmic vesicle	NA	NA	K19519//transforming growth factor-beta-induced protein
Os09g0284300	7.85175	8.85175	8.43045	4.58e-12	4.99861e-25	8.20254e-19	1.98e-13	4.45708e-26	1.0768e-19	expressed protein	NA	NA	NA	NA
Os09g0423400	6.9542	8.27146	8.53916	1.06e-14	3.70448e-38	3.32586e-46	3.76e-16	2.34626e-39	2.15326e-47	BT1 family protein	GO:0044464//cell part	NA	NA	NA
Os09g0423550	-6.02237	-6.02237	-6.02237	3.9e-05	1.55852e-05	1.29084e-05	4.05e-06	3.9431e-06	3.82246e-06	Non-protein coding transcript	NA	GO:0004175//endopeptidase activity	GO:0019538//protein metabolic process	K00924;K02882//large subunit ribosomal protein L18Ae;K01381//saccharopepsin [EC:3.4.23.25]
Os09g0425900	1.28922	-1.62051	-1.54096	2.82e-91	2.05889e-53	6.40923e-50	1.01e-93	9.71694e-55	3.8154e-51	tetraspanin family protein	GO:0016020//membrane;GO:0031410//cytoplasmic vesicle	NA	NA	K17345//tetraspanin-5;K17294//tetraspanin-4
Os09g0463300	-1.03255	-1.87935	-1.23808	4.61e-07	2.7303e-17	6.35806e-10	3.47e-08	3.24316e-18	1.30606e-10	expressed protein	NA	NA	NA	K20495//long-chain fatty acid omega-monooxygenase [EC:1.14.13.205]
Os09g0484300	1.52725	1.40439	1.41238	8.5e-10	1.43272e-08	9.4399e-09	4.65e-11	2.72676e-09	2.10814e-09	HECT-domain domain containing protein	NA	NA	NA	K10591//E3 ubiquitin-protein ligase NEDD4 [EC:2.3.2.26]
Os09g0496250	-1.22049	-1.22382	-1.26905	1.87e-17	3.67093e-18	2.84039e-19	5.55e-19	4.1831e-19	3.6592e-20	Conserved hypothetical protein	NA	NA	NA	NA
Os09g0501150	8.56986	9.16239	9.31741	8.93e-12	1.72372e-18	1.36574e-20	3.98e-13	1.94261e-19	1.68141e-21	Conserved hypothetical protein	GO:0043231//intracellular membrane-bounded organelle;GO:0030529//intracellular ribonucleoprotein complex	GO:0005198//structural molecule activity	GO:0010467//gene expression	K02912//large subunit ribosomal protein L32e
Os09g0502100	6.14975	5.42626	6.12928	5.15e-08	2.84359e-05	1.635e-08	3.4e-09	7.39342e-06	3.71374e-09	Lagging Growth and Development 1 (LGD1)	NA	NA	NA	K17046//protein DEK;K11294//nucleolin
Os09g0502950	-1.05555	-3.68901	-3.97441	0.000858368	6.04271e-17	5.64271e-18	0.000119647	7.27404e-18	7.67496e-19	Hypothetical gene	NA	NA	NA	K07119//uncharacterized protein
Os09g0504700	2.97619	2.47496	2.92961	5.43e-23	5.41054e-14	1.48925e-22	1.18e-24	7.50506e-15	1.70957e-23	zinc finger, C3HC4 type domain containing protein	NA	GO:0046872//metal ion binding	NA	K10666//E3 ubiquitin-protein ligase RNF5 [EC:2.3.2.27];K10638//E3 ubiquitin-protein ligase UHRF1 [EC:2.3.2.27];K10696//E3 ubiquitin-protein ligase BRE1 [EC:2.3.2.27]
Os09g0513700	3.39381	2.97229	2.53713	5.55e-58	5.98758e-39	9.87047e-25	3.89e-60	3.72816e-40	1.05797e-25	RNA recognition motif containing protein	NA	GO:0005488//binding	NA	K13155//U11/U12 small nuclear ribonucleoprotein 35 kDa protein
Os09g0518266	8.00562	6.39232	6.64386	2.32e-22	1.38329e-07	4.26355e-09	5.16e-24	2.84802e-08	9.28236e-10	Hypothetical protein	NA	GO:0016757//transferase activity, transferring glycosyl groups	NA	K13691//pathogen-inducible salicylic acid glucosyltransferase [EC:2.4.1.-]
Os09g0522000	1.54387	-5.86475	-4.86475	1.53e-12	9.23685e-16	1.05894e-14	6.3e-14	1.17077e-16	1.65111e-15	AP2/EREBP transcription factor	GO:0043231//intracellular membrane-bounded organelle	GO:0001071//nucleic acid binding transcription factor activity;GO:0003676//nucleic acid binding	GO:0006351//transcription, DNA-templated	NA
Os09g0522200	1.06183	-1.30773	-1.26793	2.09e-06	0.000102176	0.000138555	1.73e-07	2.84636e-05	4.62712e-05	AP2/EREBP transcription factor	GO:0043231//intracellular membrane-bounded organelle	NA	NA	K09286//EREBP-like factor
Os09g0526700	-6.44294	-6.44294	-6.44294	1.17e-07	3.96309e-08	3.21039e-08	8.14e-09	7.82308e-09	7.47296e-09	UDP-glucose 4-epimerase	NA	GO:0016857//racemase and epimerase activity, acting on carbohydrates and derivatives;GO:0048037//cofactor binding	GO:0019318//hexose metabolic process	K01784//UDP-glucose 4-epimerase [EC:5.1.3.2]
Os09g0531950	1.60266	-7.56224	1.62263	5.38e-11	2.15661e-13	5.4893e-12	2.6e-12	3.07934e-14	9.91748e-13	Hypothetical protein	NA	GO:0016740//transferase activity	NA	K13648//alpha-1,4-galacturonosyltransferase [EC:2.4.1.43]
Os09g0537700	-1.89602	-1.01427	1.46958	0	0	0	0	0	0	ribonuclease T2 family domain containing protein	GO:0031410//cytoplasmic vesicle	GO:0016892//endoribonuclease activity, producing 3'-phosphomonoesters;GO:0003676//nucleic acid binding	NA	K01166//ribonuclease T2 [EC:3.1.27.1]
Os09g0558300	-7.53138	-7.53138	1.33898	1.68e-24	3.38948e-25	1.5593e-13	3.4e-26	3.0028e-26	2.57988e-14	cyclic nucleotide-gated ion channel	GO:0031224//intrinsic component of membrane	GO:0015075//ion transmembrane transporter activity	GO:0006810//transport	K05391//cyclic nucleotide gated channel, other eukaryote
Os09g0561500	1.30401	-1.29546	-2.58496	6.85e-12	2.01838e-05	1.42083e-12	3.03e-13	5.16508e-06	2.4761e-13	Wall-associated receptor-like kinase OsWAK90	GO:0031410//cytoplasmic vesicle	GO:0000166//nucleotide binding;GO:0004672//protein kinase activity	NA	K04733//interleukin-1 receptor-associated kinase 4 [EC:2.7.11.1];K04730//interleukin-1 receptor-associated kinase 1 [EC:2.7.11.1]
Os09g0570800	-1.01453	-1.43933	-2.04403	7.45e-06	3.09362e-10	2.88536e-16	6.76e-07	5.25192e-11	4.18206e-17	1-aminocyclopropane-1-carboxylate oxidase	NA	NA	NA	K06892//feruloyl-CoA ortho-hydroxylase [EC:1.14.11.-]
Os10g0108700	-6.08746	-6.08746	-6.08746	3.02e-06	1.1108e-06	9.07678e-07	2.56e-07	2.48166e-07	2.39006e-07	transferase family protein	GO:0043231//intracellular membrane-bounded organelle	NA	NA	K15400//omega-hydroxypalmitate O-feruloyl transferase [EC:2.3.1.188];K19861//benzyl alcohol O-benzoyltransferase [EC:2.3.1.196 2.3.1.232]
Os10g0109600	3.10236	1.5588	3.51183	9.53e-77	4.06707e-12	1.7225e-115	4.37e-79	6.20236e-13	4.91612e-117	peroxidase precursor	GO:0031410//cytoplasmic vesicle	GO:0016209//antioxidant activity;GO:0005506//iron ion binding;GO:0003824//catalytic activity	GO:0008152//metabolic process;GO:0006950//response to stress	K00430//peroxidase [EC:1.11.1.7]
Os10g0118200	-1.30229	2.05721	2.18635	6.1e-96	0	0	2.06e-98	0	0	O-methyltransferase	NA	NA	NA	K13262//isoflavone-7-O-methyltransferase [EC:2.1.1.150];K16040//trans-resveratrol di-O-methyltransferase [EC:2.1.1.240];K13230//2,4,7-trihydroxy-1,4-benzoxazin-3-one-glucoside 7-O-methyltransferase [EC:2.1.1.241];K13259//2,7,4'-trihydroxyisoflavanone 4'-O-methyltransferase / isoflavone 4'-O-methyltransferase [EC:2.1.1.212 2.1.1.46]
Os10g0160100	-6.78136	-6.78136	-2.45943	4.3e-11	1.24433e-11	3.84188e-06	2.07e-12	1.95028e-12	1.07475e-06	glycosyl hydrolases family 17	GO:0031410//cytoplasmic vesicle	GO:0043167//ion binding;GO:0016798//hydrolase activity, acting on glycosyl bonds	GO:0044238//primary metabolic process	K19891//glucan endo-1,3-beta-glucosidase 1/2/3 [EC:3.2.1.39]
Os10g0320100	1.50038	-1.57984	-2.9645	1.11e-22	2.15966e-09	5.24017e-20	2.44e-24	3.8824e-10	6.58108e-21	cytochrome P450	NA	GO:0005506//iron ion binding;GO:0016491//oxidoreductase activity	GO:0006091//generation of precursor metabolites and energy	K05280//flavonoid 3'-monooxygenase [EC:1.14.13.21]
Os10g0359700	-7.92481	-2.11746	-7.92481	3.17e-08	0.000246325	8.40113e-09	2.05e-09	7.26276e-05	1.86864e-09	Hypothetical gene	NA	NA	NA	NA
Os10g0360175	5.61471	6.85798	6.20945	0.000125851	1.08665e-11	1.21674e-07	1.45e-05	1.69633e-12	2.97194e-08	Hypothetical gene	GO:0031224//intrinsic component of membrane	GO:0005402//cation:sugar symporter activity	GO:0071702//organic substance transport	K08150//MFS transporter, SP family, solute carrier family 2 (myo-inositol transporter), member 13
Os10g0360600	-8.29462	-8.29462	-8.29462	1.61e-10	4.78769e-11	3.85007e-11	8.21e-12	7.774e-12	7.30562e-12	Non-protein coding transcript	NA	NA	NA	NA
Os10g0375000	2.88753	5.01792	4.83794	5.31e-05	3.64942e-33	3.59205e-29	5.67e-06	2.58018e-34	3.37632e-30	receptor-like kinase	GO:0031410//cytoplasmic vesicle	GO:0032559//adenyl ribonucleotide binding;GO:0004672//protein kinase activity	GO:0006464//cellular protein modification process	K13428//LRR receptor-like serine/threonine-protein kinase EFR [EC:2.7.11.1];K20181//vacuolar protein sorting-associated protein 18
Os10g0408700	-9.44708	-1.12065	-9.44708	3.37e-58	1.03055e-09	2.45774e-59	2.35e-60	1.81412e-10	1.27154e-60	expressed protein	GO:0043231//intracellular membrane-bounded organelle	GO:0016772//transferase activity, transferring phosphorus-containing groups	GO:0006796//phosphate-containing compound metabolic process	K17500//integrin-linked kinase-associated serine/threonine phosphatase 2C [EC:3.1.3.16];K19704//protein phosphatase PTC1 [EC:3.1.3.16]
										Similar to GAMYB-binding protein
Os10g0415200	2.44606	2.17225	1.80436	6.63e-33	3.11099e-24	4.10334e-15	9.49e-35	2.86658e-25	6.25856e-16	exocyst complex component 6	GO:0043234//protein complex	NA	GO:0006887//exocytosis	K19985//exocyst complex component 6
Os10g0437000	8.53916	7.44294	7.55459	3.3e-40	4.39304e-19	6.90325e-21	3.7e-42	4.8396e-20	8.40618e-22	xylosyltransferase	NA	NA	NA	K20891//beta-glucuronosyltransferase [EC:2.4.1.-]
Os10g0439862	-5.85798	-5.85798	-5.85798	7.34e-05	3.01602e-05	2.50696e-05	8.08e-06	7.87246e-06	7.64412e-06	Hypothetical protein	GO:0031410//cytoplasmic vesicle	NA	NA	K21291//ent-cassadiene C2-hydroxylase [EC:1.14.13.-];K16083//ent-isokaurene C2-hydroxylase [EC:1.14.13.143]
Os10g0446800	-7.8009	-3.47897	-7.8009	1.96e-15	1.18708e-11	3.83235e-16	6.61e-17	1.85621e-12	5.5839e-17	expressed protein	GO:0043231//intracellular membrane-bounded organelle	NA	NA	NA
Os10g0451900	1.09108	1.93533	-3.7669	7.1e-09	1.48553e-36	6.28581e-20	4.26e-10	9.71912e-38	7.92408e-21	retrotransposon protein	NA	NA	NA	NA
Os10g0465000	2.14296	1.44478	2.66928	6.11e-09	0.000539217	1.25656e-16	3.64e-10	0.000167055	1.79976e-17	WD repeat-containing protein	NA	NA	NA	K14963//COMPASS component SWD3
Os10g0469100	4.24793	6.12928	4.24793	0.000448296	1.57594e-15	0.000179931	5.82e-05	2.02426e-16	6.09372e-05	expressed protein	NA	NA	NA	K13420//LRR receptor-like serine/threonine-protein kinase FLS2 [EC:2.7.11.1]
Os10g0476700	-1.14202	-1	-2.26665	2.17e-08	3.35682e-07	5.53448e-22	1.37e-09	7.15586e-08	6.48732e-23	GDSL-like lipase/acylhydrolase	NA	GO:0016787//hydrolase activity	GO:0044238//primary metabolic process	NA
Os10g0486000	1.15056	1.1375	1.20789	0.000263438	0.00016897	3.17394e-05	3.26e-05	4.85622e-05	9.794e-06	HD domain containing protein 2	NA	GO:0003824//catalytic activity	NA	K06950//uncharacterized protein
Os10g0487400	-4.08746	-1.81897	-2.64	1.56e-11	1.28648e-05	1.86204e-08	7.13e-13	3.22022e-06	4.2564e-09	zinc finger, C3HC4 type domain containing protein	GO:0043231//intracellular membrane-bounded organelle	GO:0046872//metal ion binding	NA	K11982//E3 ubiquitin-protein ligase RNF115/126 [EC:2.3.2.27]
Os10g0495300	-9.56415	-9.56415	-2.04845	3.73e-45	5.32507e-46	1.02133e-17	3.59e-47	2.87338e-47	1.40234e-18	vacuolar protein-sorting protein bro1	NA	NA	NA	K12200//programmed cell death 6-interacting protein
Os10g0516400	7.10852	5.83289	6.72792	1.36e-08	0.000752468	4.64091e-07	8.44e-10	0.000238664	1.18903e-07	expressed protein	NA	NA	NA	K03768//peptidyl-prolyl cis-trans isomerase B (cyclophilin B) [EC:5.2.1.8]
Os10g0525000	-1.14739	-1.19046	-2.53124	4.46e-51	3.67677e-55	1.01478e-156	3.78e-53	1.68243e-56	2.18822e-158	cytochrome P450	GO:0043231//intracellular membrane-bounded organelle;GO:0031410//cytoplasmic vesicle	GO:0005506//iron ion binding;GO:0016491//oxidoreductase activity	GO:0006091//generation of precursor metabolites and energy	K20495//long-chain fatty acid omega-monooxygenase [EC:1.14.13.205]
Os10g0525000	-1.00911	-2.38265	-2.86377	1.34e-19	3.95619e-68	6.82599e-84	3.5e-21	1.51684e-69	2.66886e-85	cytochrome P450	GO:0043231//intracellular membrane-bounded organelle;GO:0031410//cytoplasmic vesicle	GO:0005506//iron ion binding;GO:0016491//oxidoreductase activity	GO:0006091//generation of precursor metabolites and energy	K20495//long-chain fatty acid omega-monooxygenase [EC:1.14.13.205]
Os10g0546400	-1.00201	1.97265	2.12991	2.18e-05	4.19259e-54	1.06513e-66	2.17e-06	1.9546e-55	4.99458e-68	expressed protein	NA	NA	NA	NA
Os10g0549000	-6.67243	-6.67243	-6.67243	1.46e-14	3.71869e-15	2.94873e-15	5.24e-16	4.86204e-16	4.46568e-16	Hypothetical protein	GO:0043231//intracellular membrane-bounded organelle	GO:0016879//ligase activity, forming carbon-nitrogen bonds;GO:0032559//adenyl ribonucleotide binding	GO:0065008//regulation of biological quality;GO:0042546//cell wall biogenesis;GO:0000270//peptidoglycan metabolic process	NA
Os10g0550800	-3.7851	-2.73448	-2.9486	4.18e-11	5.72931e-09	1.16669e-09	2e-12	1.06003e-09	2.44268e-10	Hypothetical conserved gene	NA	NA	NA	NA
Os10g0552800	1.01563	-1.14591	-3.64648	8.94e-07	0.00010702	2.72769e-17	6.97e-08	2.99554e-05	3.802e-18	LTPL146 - Protease inhibitor/seed storage/LTP family protein precursor,	GO:0031410//cytoplasmic vesicle	GO:0005488//binding	GO:0010876//lipid localization	K02883//large subunit ribosomal protein L18e;K11855//ubiquitin carboxyl-terminal hydrolase 36/42 [EC:3.4.19.12]
Os10g0559400	-1.79837	-1.20645	-1.71707	3.45e-12	1.90762e-07	6.81204e-12	1.48e-13	3.98136e-08	1.23682e-12	retrotransposon protein	NA	GO:0003824//catalytic activity	GO:0008152//metabolic process	K05278//flavonol synthase [EC:1.14.11.23];K05277//leucoanthocyanidin dioxygenase [EC:1.14.11.19]
Os10g0578900	1.80928	1.79769	1.99324	4.29e-09	1.56076e-09	2.50938e-12	2.52e-10	2.78456e-10	4.43986e-13	cytidylyltransferase domain containing protein	NA	GO:0016772//transferase activity, transferring phosphorus-containing groups	GO:0008152//metabolic process	K00968//choline-phosphate cytidylyltransferase [EC:2.7.7.15]
Os10g0580750	-7.43463	-7.43463	-7.43463	4.39e-09	1.38591e-09	1.1174e-09	2.59e-10	2.4661e-10	2.33654e-10	Hypothetical gene	GO:0009532//plastid stroma;GO:0009526//plastid envelope;GO:0009534//chloroplast thylakoid;GO:0009368//endopeptidase Clp complex	GO:0004175//endopeptidase activity	GO:0009657//plastid organization;GO:0019538//protein metabolic process;GO:0048506//regulation of timing of meristematic phase transition	K01358//ATP-dependent Clp protease, protease subunit [EC:3.4.21.92]
Os11g0109700	-6.98868	-2.40372	-3.28824	7.49e-15	5.68516e-08	1.77769e-10	2.63e-16	1.13516e-08	3.51456e-11	SAG20	GO:0044464//cell part	NA	NA	NA
Os11g0134900	2.52798	1.94354	2.07721	6.68e-79	1.19371e-38	2.97092e-46	2.96e-81	7.4763e-40	1.91955e-47	major facilitator superfamily antiporter	GO:0044464//cell part	NA	NA	K17866//diphthamide biosynthesis protein 2;K12818//ATP-dependent RNA helicase DHX8/PRP22 [EC:3.6.4.13]
Os11g0169266	-1.31298	-3.05491	-7.91289	7.73e-05	7.31872e-14	4.56408e-22	8.55e-06	1.02303e-14	5.33664e-23	Hypothetical protein	GO:0016020//membrane	NA	NA	K13946//auxin influx carrier (AUX1 LAX family)
Os11g0174000	7.18982	7.17991	8.17493	2.87e-31	6.95229e-32	7.67014e-64	4.37e-33	5.10418e-33	3.71178e-65	coatomer subunit beta-1	NA	NA	NA	K17301//coatomer subunit beta
Os11g0211800	2.49825	6.53683	5.68089	4.22e-05	8.36102e-156	2.50349e-82	4.44e-06	1.41505e-157	9.93328e-84	drought tolerance 11 (OsDT11)	GO:0031410//cytoplasmic vesicle	NA	NA	NA
Os11g0225300	1.15463	1.21938	1.02609	1.23e-13	4.37196e-16	5.33187e-11	4.69e-15	5.46838e-17	1.02114e-11	NB-LRR protein Pi5/PiCO39/RGA5/Os11gRGA5	NA	NA	NA	K13457//disease resistance protein RPM1
Os11g0225300	-7.2854	-7.2854	-7.2854	6.12e-08	2.03591e-08	1.64385e-08	4.08e-09	3.91836e-09	3.73688e-09	NB-LRR protein Pi5/PiCO39/RGA5/Os11gRGA5	NA	NA	NA	K13457//disease resistance protein RPM1
Os11g0235200	1.02801	1.44132	1.51245	5.78e-05	1.00635e-10	3.22784e-12	6.22e-06	1.66087e-11	5.74418e-13	short panicle1 SP1/OsNPF4.1	GO:0044464//cell part	NA	NA	K14638//solute carrier family 15 (peptide/histidine transporter), member 3/4
Os11g0240600	1.5375	-6.6865	-6.6865	1.51e-06	1.0415e-08	8.40212e-09	1.22e-07	1.9626e-09	1.86864e-09	gibberellin receptor GID1L2	NA	GO:0003824//catalytic activity	NA	K14493//gibberellin receptor GID1 [EC:3.-.-.-]
Os11g0306400	-3.26849	1.84573	3.34086	1.58e-05	1.37932e-10	2.29534e-55	1.53e-06	2.29118e-11	1.25279e-56	O-methyltransferase	NA	NA	NA	K13262//isoflavone-7-O-methyltransferase [EC:2.1.1.150];K16040//trans-resveratrol di-O-methyltransferase [EC:2.1.1.240];K13230//2,4,7-trihydroxy-1,4-benzoxazin-3-one-glucoside 7-O-methyltransferase [EC:2.1.1.241]
Os11g0427500	1.22588	1.29727	1.07155	1.68e-08	2.9802e-10	7.35817e-07	1.05e-09	5.0508e-11	1.92164e-07	expressed protein	NA	NA	NA	NA
Os11g0428150	-2.79189	1.95355	-11.1799	3.7e-25	3.39449e-63	2.21043e-47	7.31e-27	1.37861e-64	1.3921e-48	Hypothetical protein	GO:0031410//cytoplasmic vesicle	GO:0005488//binding	GO:0010876//lipid localization;GO:0051234//establishment of localization	K04733//interleukin-1 receptor-associated kinase 4 [EC:2.7.11.1]
Os11g0454300	-2.55239	3.88356	5.2151	5.93e-40	0	0	6.73e-42	0	0	Responsive to ABA (RAB21; Rab16A)	NA	NA	NA	NA
Os11g0490600	-7.94837	-3.70044	-7.94837	4.96e-23	6.64527e-17	7.57972e-24	1.07e-24	8.01848e-18	8.34386e-25	LAZY1	NA	NA	NA	NA
Os11g0530650	-9.53528	-1	-9.53528	3.97e-40	6.45844e-06	4.05702e-41	4.46e-42	1.56249e-06	2.9129e-42	Hypothetical protein	NA	GO:0016747//transferase activity, transferring acyl groups other than amino-acyl groups	GO:0009699//phenylpropanoid biosynthetic process	K00660//chalcone synthase [EC:2.3.1.74]
Os11g0533500	8.29002	4.90689	6.93074	2.08e-67	2.00152e-06	1.58304e-26	1.12e-69	4.58874e-07	1.60009e-27	retinoblastoma-related protein-like	GO:0043231//intracellular membrane-bounded organelle	NA	GO:0051704//multi-organism process;GO:0007049//cell cycle	K04681//retinoblastoma-like protein 1
Os11g0572100	-1.89691	-1.04064	-7.75489	1.28e-17	6.67155e-08	4.70236e-53	3.76e-19	1.33961e-08	2.66064e-54	RFC1 - Putative clamp loader of PCNA, replication factor C subunit 1	NA	NA	NA	K10754//replication factor C subunit 1
Os11g0572100	1.61404	-7.03342	1.52882	5.09e-08	2.72225e-09	1.34339e-07	3.36e-09	4.92362e-10	3.29542e-08	RFC1 - Putative clamp loader of PCNA, replication factor C subunit 1	NA	NA	NA	K10754//replication factor C subunit 1
Os11g0592000	-1.13275	2.19359	2.28646	2.88e-53	0	0	2.28e-55	0	0	WIP3 - Wound-induced protein precursor	GO:0031410//cytoplasmic vesicle	NA	GO:0033554//cellular response to stress;GO:0006952//defense response;GO:0001906//cell killing	NA
Os11g0635500	1.67073	-1.92395	-2.58496	8.77e-76	6.59174e-30	8.77142e-43	4.07e-78	5.07534e-31	6.0784e-44	cytochrome P450	GO:0031410//cytoplasmic vesicle	GO:0046872//metal ion binding	NA	K07418//cytochrome P450 family 2 subfamily J [EC:1.14.14.1];K00512//steroid 17alpha-monooxygenase / 17alpha-hydroxyprogesterone deacetylase [EC:1.14.14.19 1.14.14.32];K14985//26-hydroxylase [EC:1.14.-.-]
Os11g0642400	1.06518	-2.64689	-4.57289	0.000699296	4.96072e-07	5.25041e-11	9.53e-05	1.0746e-07	1.00485e-11	transferase family protein	NA	NA	NA	K13065//shikimate O-hydroxycinnamoyltransferase [EC:2.3.1.133]
Os11g0687800	4.16993	5.45943	6.61471	0.000842132	6.31273e-10	4.49338e-22	0.000116744	1.09708e-10	5.2516e-23	MLA10	NA	NA	NA	K13457//disease resistance protein RPM1
Os11g0690066	2.31483	-1.74127	-2.05247	1.96e-144	7.50716e-21	7.84496e-26	3.91e-147	7.75852e-22	8.1174e-27	wall-associated receptor-like protein kinase 1 (OsWAK1)	GO:0031410//cytoplasmic vesicle	NA	NA	K04733//interleukin-1 receptor-associated kinase 4 [EC:2.7.11.1];K04730//interleukin-1 receptor-associated kinase 1 [EC:2.7.11.1]
Os11g0693750	2.93902	-1.18709	-2.5656	6.24e-98	0.000107376	5.97042e-12	2.08e-100	3.00606e-05	1.08103e-12	Hypothetical protein	GO:0031410//cytoplasmic vesicle	NA	NA	K04733//interleukin-1 receptor-associated kinase 4 [EC:2.7.11.1]
Os11g0694100	2.26332	-7.7211	-7.7211	2.4e-65	3.31927e-33	2.30293e-33	1.38e-67	2.34502e-34	1.94937e-34	OsWAK123 - OsWAK receptor-like protein kinase	GO:0031410//cytoplasmic vesicle	NA	NA	K04733//interleukin-1 receptor-associated kinase 4 [EC:2.7.11.1];K04730//interleukin-1 receptor-associated kinase 1 [EC:2.7.11.1]
Os11g0707900	5.58496	6.16993	7.57743	3.5e-05	1.84682e-08	2.27101e-22	3.59e-06	3.54142e-09	2.62552e-23	expressed protein	NA	NA	NA	NA
Os12g0163550	-1.22073	-1.39357	-8.17493	8.61e-05	3.74015e-06	9.73857e-25	9.6e-06	8.82092e-07	1.04332e-25	Non-protein coding transcript	GO:0031410//cytoplasmic vesicle	NA	NA	NA
Os12g0211900	1.28616	-1.01916	-1.45947	5.67e-132	3.40836e-38	9.49448e-67	1.28e-134	2.15248e-39	4.44714e-68	expressed protein	NA	NA	NA	NA
Os12g0244100	1.14132	1.34514	1.75455	5.98e-18	3.98652e-27	1.153e-52	1.72e-19	3.31828e-28	6.57538e-54	DnaK family protein	GO:0043231//intracellular membrane-bounded organelle	GO:0005515//protein binding;GO:0032559//adenyl ribonucleotide binding;GO:0016628//oxidoreductase activity, acting on the CH-CH group of donors, NAD or NADP as acceptor	GO:0044267//cellular protein metabolic process;GO:0050896//response to stimulus	K03283//heat shock 70kDa protein 1/8
Os12g0247700	1.82357	4.07881	2.50609	4.22e-30	0	5.33295e-73	6.75e-32	0	2.32942e-74	Jacalin-like lectin domain containing protein	NA	NA	NA	K03695//ATP-dependent Clp protease ATP-binding subunit ClpB;K04506//E3 ubiquitin-protein ligase SIAH1 [EC:2.3.2.27]
Os12g0277500	1.02243	-3.79647	-11.5038	3.15e-54	6.21609e-146	6.58561e-210	2.42e-56	1.13808e-147	1.02475e-211	T-complex protein	GO:0009536//plastid	GO:0005515//protein binding;GO:0032559//adenyl ribonucleotide binding	GO:0006457//protein folding	K04077//chaperonin GroEL
Os12g0285650	-5.12928	-5.12928	-5.12928	3.89e-05	1.55803e-05	1.2905e-05	4.05e-06	3.9431e-06	3.82246e-06	Hypothetical protein	NA	NA	NA	K20456//oxysterol-binding protein 1
Os12g0405700	1.28816	1.27458	1.53605	1.58e-08	8.54217e-09	1.24622e-13	9.85e-10	1.59898e-09	2.05434e-14	Similar to Wound-induced basic protein	NA	NA	NA	NA
Os12g0431700	-4.58496	-5.58496	-5.58496	5.69e-05	2.15574e-06	1.76848e-06	6.12e-06	4.9547e-07	4.77962e-07	retrotransposon protein	NA	NA	NA	NA
Os12g0478200	-1.43001	1.87017	1.79465	1.11e-10	2.83907e-56	7.48705e-51	5.58e-12	1.27316e-57	4.38606e-52	GRAM domain containing protein	NA	NA	NA	NA
Os12g0514450	1.1364	1.03903	1.33284	4.28e-09	6.5263e-08	9.3584e-14	2.52e-10	1.30908e-08	1.53333e-14	Hypothetical protein	GO:0043231//intracellular membrane-bounded organelle	GO:0046914//transition metal ion binding	NA	NA
Os12g0548700	-2.19377	1.80397	2.60497	3.67e-06	5.1945e-17	1.56892e-45	3.16e-07	6.23264e-18	1.02733e-46	inhibitor I family protein	NA	GO:0016787//hydrolase activity;GO:0004866//endopeptidase inhibitor activity	GO:0006950//response to stress	NA
Os12g0559200	2.82018	2.7879	1.82018	1.95e-24	2.85744e-24	4.59396e-08	3.97e-26	2.62922e-25	1.08266e-08	lipoxygenase OsLOX11	GO:0043231//intracellular membrane-bounded organelle	GO:0016702//oxidoreductase activity, acting on single donors with incorporation of molecular oxygen, incorporation of two atoms of oxygen;GO:0046914//transition metal ion binding	GO:0006091//generation of precursor metabolites and energy;GO:0008610//lipid biosynthetic process	K00454//lipoxygenase [EC:1.13.11.12]
Os12g0560500	7.65821	7.98299	8.23362	1.39e-15	5.64877e-20	3.75844e-24	4.66e-17	6.0179e-21	4.09974e-25	RNA pseudouridine synthase	NA	GO:0016866//intramolecular transferase activity;GO:0003676//nucleic acid binding	GO:0009451//RNA modification	K06180//23S rRNA pseudouridine1911/1915/1917 synthase [EC:5.4.99.23]
Os12g0561900	-1.22624	-1.23979	-2.93062	5.18e-29	2.517e-30	8.26696e-94	8.68e-31	1.91694e-31	2.884e-95	UDP-glucoronosyl and UDP-glucosyl transferase domain containing protein	NA	GO:0016757//transferase activity, transferring glycosyl groups	NA	K18823//soyasaponin III rhamnosyltransferase [EC:2.4.1.273]
Os12g0576732	-1.21501	-1.21501	-1.79998	4e-05	1.52629e-05	1.50065e-09	4.18e-06	3.85798e-06	3.16282e-10	Hypothetical gene	NA	GO:0043169//cation binding;GO:0016791//phosphatase activity	NA	K14407//cleavage stimulation factor subunit 2
Os12g0613700	-7.20945	-7.20945	-7.20945	2.74e-36	4.51703e-37	3.05866e-37	3.51e-38	2.92814e-38	2.38292e-38	auxin response factor (OsARF25/OsARF6b)	NA	GO:0005488//binding	GO:0050794//regulation of cellular process;GO:0009725//response to hormone	K14486//auxin response factor
Os12g0617000	1.87732	2.15592	1.60572	6.31e-05	2.73971e-07	0.000726106	6.84e-06	5.79026e-08	0.000267742	ZOS12-10 - C2H2 zinc finger protein	NA	NA	NA	NA
Os12g0624200	-1.11025	1.79098	1.94593	2.12e-05	7.32532e-35	2.57901e-43	2.1e-06	4.99158e-36	1.76411e-44	sodium/calcium exchanger protein	GO:0044464//cell part	NA	NA	K13754//solute carrier family 24 (sodium/potassium/calcium exchanger), member 6
Os12g0641500	4	5.16993	5.52356	3.5e-05	5.51699e-12	2.91659e-15	3.59e-06	8.46684e-13	4.41624e-16	RecF/RecN/SMC N terminal domain containing protein	NA	NA	NA	K06636//structural maintenance of chromosome 1
